# Supplementary material for: Species-specific interference exerted by the shrub Cistus clusii Dunal in a semi-arid Mediterranean gypsum plant community
Source: BMC Ecol. 2018 Nov 29;18:49. doi: 10.1186/s12898-018-0204-x (PMC6267893; doi:10.1186/s12898-018-0204-x)
Supplement: Supplementary file 4 — Additional file 4. Dataset including the data about seed germination, seedling survival and seedling biomass from the greenhouse experiment. [file 12898_2018_204_MOESM4_ESM.xlsx]

## Sheet: greenhouse data
id	treatment	tray	species	label	germ	dead	alive	germweek	deathweek	weeksalive	aboveground_mg	belowground_mg	total biomass	below/above ratio
1	Control	C_01	Cistus clusii	Cc_01	1	0	1	3	11	8	1.9	1.1	3	0.578947
2	Control	C_01	Cistus clusii	Cc_02	1	0	1	4	11	7	1.9	0.8	2.7	0.421053
3	Control	C_01	Cistus clusii	Cc_03	1	0	1	4	11	7	2.4	0.4	2.8	0.166667
4	Control	C_01	Cistus clusii	Cc_04	1	0	1	4	11	7	6.2	1.9	8.1	0.306452
5	Control	C_01	Cistus clusii	Cc_05	1	0	1	4	11	7	2.4	0.6	3	0.25
6	Control	C_01	Cistus clusii	Cc_06	1	0	1	4	11	7	2.9	1.1	4	0.37931
7	Control	C_01	Cistus clusii	Cc_07	0	0	0	11	11	0	NA	NA	NA	NA
8	Control	C_01	Cistus clusii	Cc_08	0	0	0	11	11	0	NA	NA	NA	NA
9	Control	C_01	Cistus clusii	Cc_09	0	0	0	11	11	0	NA	NA	NA	NA
10	Control	C_01	Cistus clusii	Cc_10	0	0	0	11	11	0	NA	NA	NA	NA
11	Control	C_01	Cistus clusii	Cc_11	0	0	0	11	11	0	NA	NA	NA	NA
12	Control	C_01	Cistus clusii	Cc_12	0	0	0	11	11	0	NA	NA	NA	NA
13	Control	C_01	Cistus clusii	Cc_13	0	0	0	11	11	0	NA	NA	NA	NA
14	Control	C_01	Cistus clusii	Cc_14	0	0	0	11	11	0	NA	NA	NA	NA
15	Control	C_01	Cistus clusii	Cc_15	0	0	0	11	11	0	NA	NA	NA	NA
16	Control	C_01	Gypsophila struthium	Gs_01	1	0	1	2	11	9	34.7	7.7	42.4	0.221902
17	Control	C_01	Gypsophila struthium	Gs_02	1	0	1	2	11	9	37.9	5.9	43.8	0.155673
18	Control	C_01	Gypsophila struthium	Gs_03	1	0	1	2	11	9	83	22	105	0.26506
19	Control	C_01	Gypsophila struthium	Gs_04	1	0	1	2	11	9	77.2	17.2	94.4	0.222798
20	Control	C_01	Gypsophila struthium	Gs_05	1	0	1	2	11	9	58.3	17.8	76.1	0.305317
21	Control	C_01	Gypsophila struthium	Gs_06	1	0	1	2	11	9	136.1	41.8	177.9	0.307127
22	Control	C_01	Gypsophila struthium	Gs_07	1	0	1	2	11	9	95.5	15.4	110.9	0.161257
23	Control	C_01	Gypsophila struthium	Gs_08	1	0	1	2	11	9	48.3	16.6	64.9	0.343685
24	Control	C_01	Gypsophila struthium	Gs_09	1	0	1	2	11	9	73	17.4	90.4	0.238356
25	Control	C_01	Gypsophila struthium	Gs_10	1	0	1	3	11	8	35.8	11.6	47.4	0.324022
26	Control	C_01	Gypsophila struthium	Gs_11	1	0	1	3	11	8	93.5	23	116.5	0.245989
27	Control	C_01	Gypsophila struthium	Gs_12	1	0	1	3	11	8	46.4	7	53.4	0.150862
28	Control	C_01	Gypsophila struthium	Gs_13	1	0	1	3	11	8	NA	NA	NA	NA
29	Control	C_01	Gypsophila struthium	Gs_14	1	0	1	3	11	8	19.2	6	25.2	0.3125
30	Control	C_01	Gypsophila struthium	Gs_15	0	0	0	11	11	0	NA	NA	NA	NA
31	Control	C_01	Helianthemum squamatum	Hq_01	1	0	1	2	11	9	7.4	1.9	9.3	0.256757
32	Control	C_01	Helianthemum squamatum	Hq_02	1	0	1	2	11	9	6.8	1.7	8.5	0.25
33	Control	C_01	Helianthemum squamatum	Hq_03	1	0	1	2	11	9	10.4	4.9	15.3	0.471154
34	Control	C_01	Helianthemum squamatum	Hq_04	1	0	1	2	11	9	NA	NA	NA	NA
35	Control	C_01	Helianthemum squamatum	Hq_05	1	0	1	2	11	9	6.1	0.9	7	0.147541
36	Control	C_01	Helianthemum squamatum	Hq_06	1	0	1	2	11	9	NA	NA	NA	NA
37	Control	C_01	Helianthemum squamatum	Hq_07	1	0	1	2	11	9	2.7	0.7	3.4	0.259259
38	Control	C_01	Helianthemum squamatum	Hq_08	1	0	1	2	11	9	5.8	1.4	7.2	0.241379
39	Control	C_01	Helianthemum squamatum	Hq_09	1	0	1	4	11	7	2.4	0.6	3	0.25
40	Control	C_01	Helianthemum squamatum	Hq_10	1	0	1	8	11	3	0.4	0.3	0.7	0.75
41	Control	C_01	Helianthemum squamatum	Hq_11	0	0	0	11	11	0	NA	NA	NA	NA
42	Control	C_01	Helianthemum squamatum	Hq_12	0	0	0	11	11	0	NA	NA	NA	NA
43	Control	C_01	Helianthemum squamatum	Hq_13	0	0	0	11	11	0	NA	NA	NA	NA
44	Control	C_01	Helianthemum squamatum	Hq_14	0	0	0	11	11	0	NA	NA	NA	NA
45	Control	C_01	Helianthemum squamatum	Hq_15	0	0	0	11	11	0	NA	NA	NA	NA
46	Control	C_01	Helicrhysum stoechas	Ht_01	1	0	1	3	11	8	7.4	2.2	9.6	0.297297
47	Control	C_01	Helicrhysum stoechas	Ht_02	1	0	1	3	11	8	1.9	0.2	2.1	0.105263
48	Control	C_01	Helicrhysum stoechas	Ht_03	1	0	1	3	11	8	3.2	0.9	4.1	0.28125
49	Control	C_01	Helicrhysum stoechas	Ht_04	1	0	1	4	11	7	1.2	1.2	2.4	1
50	Control	C_01	Helicrhysum stoechas	Ht_05	0	0	0	11	11	0	NA	NA	NA	NA
51	Control	C_01	Helicrhysum stoechas	Ht_06	0	0	0	11	11	0	NA	NA	NA	NA
52	Control	C_01	Helicrhysum stoechas	Ht_07	0	0	0	11	11	0	NA	NA	NA	NA
53	Control	C_01	Helicrhysum stoechas	Ht_08	0	0	0	11	11	0	NA	NA	NA	NA
54	Control	C_01	Helicrhysum stoechas	Ht_09	0	0	0	11	11	0	NA	NA	NA	NA
55	Control	C_01	Helicrhysum stoechas	Ht_10	0	0	0	11	11	0	NA	NA	NA	NA
56	Control	C_01	Helicrhysum stoechas	Ht_11	0	0	0	11	11	0	NA	NA	NA	NA
57	Control	C_01	Helicrhysum stoechas	Ht_12	0	0	0	11	11	0	NA	NA	NA	NA
58	Control	C_01	Helicrhysum stoechas	Ht_13	0	0	0	11	11	0	NA	NA	NA	NA
59	Control	C_01	Helicrhysum stoechas	Ht_14	0	0	0	11	11	0	NA	NA	NA	NA
60	Control	C_01	Helicrhysum stoechas	Ht_15	0	0	0	11	11	0	NA	NA	NA	NA
61	Control	C_01	Helianthemum syriacum	Hy_01	1	0	1	2	11	9	5.1	2	7.1	0.392157
62	Control	C_01	Helianthemum syriacum	Hy_02	1	0	1	2	11	9	3.6	1.7	5.3	0.472222
63	Control	C_01	Helianthemum syriacum	Hy_03	1	0	1	2	11	9	11.6	4	15.6	0.344828
64	Control	C_01	Helianthemum syriacum	Hy_04	1	0	1	2	11	9	NA	NA	NA	NA
65	Control	C_01	Helianthemum syriacum	Hy_05	1	0	1	3	11	8	2.8	1	3.8	0.357143
66	Control	C_01	Helianthemum syriacum	Hy_06	1	0	1	3	11	8	2.1	2.4	4.5	1.14286
67	Control	C_01	Helianthemum syriacum	Hy_07	1	0	1	3	11	8	1.9	1.3	3.2	0.684211
68	Control	C_01	Helianthemum syriacum	Hy_08	1	0	1	3	11	8	4.9	1.8	6.7	0.367347
69	Control	C_01	Helianthemum syriacum	Hy_09	1	1	0	3	8	5	NA	NA	NA	NA
70	Control	C_01	Helianthemum syriacum	Hy_10	1	0	1	4	11	7	2.6	1.3	3.9	0.5
71	Control	C_01	Helianthemum syriacum	Hy_11	0	0	0	11	11	0	NA	NA	NA	NA
72	Control	C_01	Helianthemum syriacum	Hy_12	0	0	0	11	11	0	NA	NA	NA	NA
73	Control	C_01	Helianthemum syriacum	Hy_13	0	0	0	11	11	0	NA	NA	NA	NA
74	Control	C_01	Helianthemum syriacum	Hy_14	0	0	0	11	11	0	NA	NA	NA	NA
75	Control	C_01	Helianthemum syriacum	Hy_15	0	0	0	11	11	0	NA	NA	NA	NA
76	Control	C_01	Linum suffruticosum	Ls_01	1	0	1	2	11	9	4.4	3.5	7.9	0.795455
77	Control	C_01	Linum suffruticosum	Ls_02	1	0	1	2	11	9	NA	NA	NA	NA
78	Control	C_01	Linum suffruticosum	Ls_03	1	0	1	2	11	9	7.1	1.2	8.3	0.169014
79	Control	C_01	Linum suffruticosum	Ls_04	1	0	1	3	11	8	3.3	0.9	4.2	0.272727
80	Control	C_01	Linum suffruticosum	Ls_05	1	1	0	4	10	6	NA	NA	NA	NA
81	Control	C_01	Linum suffruticosum	Ls_06	1	0	1	4	11	7	1.9	1	2.9	0.526316
82	Control	C_01	Linum suffruticosum	Ls_07	1	0	1	4	11	7	0.9	1.7	2.6	1.88889
83	Control	C_01	Linum suffruticosum	Ls_08	1	0	1	4	11	7	4	0.9	4.9	0.225
84	Control	C_01	Linum suffruticosum	Ls_09	0	0	0	11	11	0	NA	NA	NA	NA
85	Control	C_01	Linum suffruticosum	Ls_10	0	0	0	11	11	0	NA	NA	NA	NA
86	Control	C_01	Linum suffruticosum	Ls_11	0	0	0	11	11	0	NA	NA	NA	NA
87	Control	C_01	Linum suffruticosum	Ls_12	0	0	0	11	11	0	NA	NA	NA	NA
88	Control	C_01	Linum suffruticosum	Ls_13	0	0	0	11	11	0	NA	NA	NA	NA
89	Control	C_01	Linum suffruticosum	Ls_14	0	0	0	11	11	0	NA	NA	NA	NA
90	Control	C_01	Linum suffruticosum	Ls_15	0	0	0	11	11	0	NA	NA	NA	NA
91	Control	C_01	Rosmarinus officinalis	Ro_01	0	0	0	11	11	0	NA	NA	NA	NA
92	Control	C_01	Rosmarinus officinalis	Ro_02	0	0	0	11	11	0	NA	NA	NA	NA
93	Control	C_01	Rosmarinus officinalis	Ro_03	0	0	0	11	11	0	NA	NA	NA	NA
94	Control	C_01	Rosmarinus officinalis	Ro_04	0	0	0	11	11	0	NA	NA	NA	NA
95	Control	C_01	Rosmarinus officinalis	Ro_05	0	0	0	11	11	0	NA	NA	NA	NA
96	Control	C_01	Rosmarinus officinalis	Ro_06	0	0	0	11	11	0	NA	NA	NA	NA
97	Control	C_01	Rosmarinus officinalis	Ro_07	0	0	0	11	11	0	NA	NA	NA	NA
98	Control	C_01	Rosmarinus officinalis	Ro_08	0	0	0	11	11	0	NA	NA	NA	NA
99	Control	C_01	Rosmarinus officinalis	Ro_09	0	0	0	11	11	0	NA	NA	NA	NA
100	Control	C_01	Rosmarinus officinalis	Ro_10	0	0	0	11	11	0	NA	NA	NA	NA
101	Control	C_01	Rosmarinus officinalis	Ro_11	0	0	0	11	11	0	NA	NA	NA	NA
102	Control	C_01	Rosmarinus officinalis	Ro_12	0	0	0	11	11	0	NA	NA	NA	NA
103	Control	C_01	Rosmarinus officinalis	Ro_13	0	0	0	11	11	0	NA	NA	NA	NA
104	Control	C_01	Rosmarinus officinalis	Ro_14	0	0	0	11	11	0	NA	NA	NA	NA
105	Control	C_01	Rosmarinus officinalis	Ro_15	0	0	0	11	11	0	NA	NA	NA	NA
106	Control	C_01	Stipa lagascae	Sl_01	1	0	1	7	11	4	3.1	2.4	5.5	0.774194
107	Control	C_01	Stipa lagascae	Sl_02	1	0	1	11	11	0	NA	NA	NA	NA
108	Control	C_01	Stipa lagascae	Sl_03	0	0	0	11	11	0	NA	NA	NA	NA
109	Control	C_01	Stipa lagascae	Sl_04	0	0	0	11	11	0	NA	NA	NA	NA
110	Control	C_01	Stipa lagascae	Sl_05	0	0	0	11	11	0	NA	NA	NA	NA
111	Control	C_01	Stipa lagascae	Sl_06	0	0	0	11	11	0	NA	NA	NA	NA
112	Control	C_01	Stipa lagascae	Sl_07	0	0	0	11	11	0	NA	NA	NA	NA
113	Control	C_01	Stipa lagascae	Sl_08	0	0	0	11	11	0	NA	NA	NA	NA
114	Control	C_01	Stipa lagascae	Sl_09	0	0	0	11	11	0	NA	NA	NA	NA
115	Control	C_01	Stipa lagascae	Sl_10	0	0	0	11	11	0	NA	NA	NA	NA
116	Control	C_01	Stipa lagascae	Sl_11	0	0	0	11	11	0	NA	NA	NA	NA
117	Control	C_01	Stipa lagascae	Sl_12	0	0	0	11	11	0	NA	NA	NA	NA
118	Control	C_01	Stipa lagascae	Sl_13	0	0	0	11	11	0	NA	NA	NA	NA
119	Control	C_01	Stipa lagascae	Sl_14	0	0	0	11	11	0	NA	NA	NA	NA
120	Control	C_01	Stipa lagascae	Sl_15	0	0	0	11	11	0	NA	NA	NA	NA
121	Control	C_01	Thymus vulgaris	Tv_01	1	0	1	3	11	8	3.5	2.5	6	0.714286
122	Control	C_01	Thymus vulgaris	Tv_02	1	0	1	3	11	8	17.7	3.2	20.9	0.180791
123	Control	C_01	Thymus vulgaris	Tv_03	1	0	1	4	11	7	1	0.6	1.6	0.6
124	Control	C_01	Thymus vulgaris	Tv_04	1	0	1	4	11	7	5.1	1.9	7	0.372549
125	Control	C_01	Thymus vulgaris	Tv_05	1	0	1	4	11	7	2.7	0.8	3.5	0.296296
126	Control	C_01	Thymus vulgaris	Tv_06	0	0	0	11	11	0	NA	NA	NA	NA
127	Control	C_01	Thymus vulgaris	Tv_07	0	0	0	11	11	0	NA	NA	NA	NA
128	Control	C_01	Thymus vulgaris	Tv_08	0	0	0	11	11	0	NA	NA	NA	NA
129	Control	C_01	Thymus vulgaris	Tv_09	0	0	0	11	11	0	NA	NA	NA	NA
130	Control	C_01	Thymus vulgaris	Tv_10	0	0	0	11	11	0	NA	NA	NA	NA
131	Control	C_01	Thymus vulgaris	Tv_11	0	0	0	11	11	0	NA	NA	NA	NA
132	Control	C_01	Thymus vulgaris	Tv_12	0	0	0	11	11	0	NA	NA	NA	NA
133	Control	C_01	Thymus vulgaris	Tv_13	0	0	0	11	11	0	NA	NA	NA	NA
134	Control	C_01	Thymus vulgaris	Tv_14	0	0	0	11	11	0	NA	NA	NA	NA
135	Control	C_01	Thymus vulgaris	Tv_15	0	0	0	11	11	0	NA	NA	NA	NA
136	Control	C_02	Cistus clusii	Cc_01	1	1	0	2	11	9	NA	NA	NA	NA
137	Control	C_02	Cistus clusii	Cc_02	1	1	0	2	7	5	NA	NA	NA	NA
138	Control	C_02	Cistus clusii	Cc_03	1	0	1	3	11	8	2.1	0.4	2.5	0.190476
139	Control	C_02	Cistus clusii	Cc_04	1	0	1	4	11	7	0.6	0.4	1	0.666667
140	Control	C_02	Cistus clusii	Cc_05	1	0	1	9	11	2	0.4	0.2	0.6	0.5
141	Control	C_02	Cistus clusii	Cc_06	1	0	1	10	11	1	0.4	0.3	0.7	0.75
142	Control	C_02	Cistus clusii	Cc_07	1	0	1	10	11	1	0.2	0.1	0.3	0.5
143	Control	C_02	Cistus clusii	Cc_08	0	0	0	11	11	0	NA	NA	NA	NA
144	Control	C_02	Cistus clusii	Cc_09	0	0	0	11	11	0	NA	NA	NA	NA
145	Control	C_02	Cistus clusii	Cc_10	0	0	0	11	11	0	NA	NA	NA	NA
146	Control	C_02	Cistus clusii	Cc_11	0	0	0	11	11	0	NA	NA	NA	NA
147	Control	C_02	Cistus clusii	Cc_12	0	0	0	11	11	0	NA	NA	NA	NA
148	Control	C_02	Cistus clusii	Cc_13	0	0	0	11	11	0	NA	NA	NA	NA
149	Control	C_02	Cistus clusii	Cc_14	0	0	0	11	11	0	NA	NA	NA	NA
150	Control	C_02	Cistus clusii	Cc_15	0	0	0	11	11	0	NA	NA	NA	NA
151	Control	C_02	Gypsophila struthium	Gs_01	1	0	1	2	11	9	20.5	8.6	29.1	0.419512
152	Control	C_02	Gypsophila struthium	Gs_02	1	0	1	2	11	9	62.5	17.2	79.7	0.2752
153	Control	C_02	Gypsophila struthium	Gs_03	1	0	1	2	11	9	11.8	3.4	15.2	0.288136
154	Control	C_02	Gypsophila struthium	Gs_04	1	0	1	2	11	9	91	19.5	110.5	0.214286
155	Control	C_02	Gypsophila struthium	Gs_05	1	0	1	2	11	9	46.6	9.1	55.7	0.195279
156	Control	C_02	Gypsophila struthium	Gs_06	1	0	1	2	11	9	53.8	20.6	74.4	0.3829
157	Control	C_02	Gypsophila struthium	Gs_07	1	0	1	2	11	9	12.9	3	15.9	0.232558
158	Control	C_02	Gypsophila struthium	Gs_08	1	0	1	2	11	9	54.9	6.3	61.2	0.114754
159	Control	C_02	Gypsophila struthium	Gs_09	1	0	1	2	11	9	13.1	7.2	20.3	0.549618
160	Control	C_02	Gypsophila struthium	Gs_10	1	0	1	2	11	9	27.7	12	39.7	0.433213
161	Control	C_02	Gypsophila struthium	Gs_11	1	1	0	2	3	1	NA	NA	NA	NA
162	Control	C_02	Gypsophila struthium	Gs_12	1	0	1	2	11	9	NA	NA	NA	NA
163	Control	C_02	Gypsophila struthium	Gs_13	1	1	0	3	7	4	NA	NA	NA	NA
164	Control	C_02	Gypsophila struthium	Gs_14	1	0	1	3	11	8	3.4	2.9	6.3	0.852941
165	Control	C_02	Gypsophila struthium	Gs_15	0	0	0	11	11	0	NA	NA	NA	NA
166	Control	C_02	Helianthemum squamatum	Hq_01	1	0	1	2	11	9	3.9	0.3	4.2	0.0769231
167	Control	C_02	Helianthemum squamatum	Hq_02	1	1	0	2	5	3	NA	NA	NA	NA
168	Control	C_02	Helianthemum squamatum	Hq_03	1	0	1	2	11	9	1.9	0.1	2	0.0526316
169	Control	C_02	Helianthemum squamatum	Hq_04	1	0	1	2	11	9	5.1	0.6	5.7	0.117647
170	Control	C_02	Helianthemum squamatum	Hq_05	1	1	0	2	7	5	NA	NA	NA	NA
171	Control	C_02	Helianthemum squamatum	Hq_06	1	1	0	2	7	5	NA	NA	NA	NA
172	Control	C_02	Helianthemum squamatum	Hq_07	1	0	1	9	11	2	1.1	0.2	1.3	0.181818
173	Control	C_02	Helianthemum squamatum	Hq_08	1	0	1	9	11	2	NA	NA	NA	NA
174	Control	C_02	Helianthemum squamatum	Hq_09	0	0	0	11	11	0	NA	NA	NA	NA
175	Control	C_02	Helianthemum squamatum	Hq_10	0	0	0	11	11	0	NA	NA	NA	NA
176	Control	C_02	Helianthemum squamatum	Hq_11	0	0	0	11	11	0	NA	NA	NA	NA
177	Control	C_02	Helianthemum squamatum	Hq_12	0	0	0	11	11	0	NA	NA	NA	NA
178	Control	C_02	Helianthemum squamatum	Hq_13	0	0	0	11	11	0	NA	NA	NA	NA
179	Control	C_02	Helianthemum squamatum	Hq_14	0	0	0	11	11	0	NA	NA	NA	NA
180	Control	C_02	Helianthemum squamatum	Hq_15	0	0	0	11	11	0	NA	NA	NA	NA
181	Control	C_02	Helicrhysum stoechas	Ht_01	1	0	1	2	11	9	3.2	1.8	5	0.5625
182	Control	C_02	Helicrhysum stoechas	Ht_02	1	0	1	3	11	8	3.6	1.6	5.2	0.444444
183	Control	C_02	Helicrhysum stoechas	Ht_03	1	0	1	3	11	8	1	0.2	1.2	0.2
184	Control	C_02	Helicrhysum stoechas	Ht_04	1	1	0	3	5	2	NA	NA	NA	NA
185	Control	C_02	Helicrhysum stoechas	Ht_05	1	1	0	4	5	1	NA	NA	NA	NA
186	Control	C_02	Helicrhysum stoechas	Ht_06	1	1	0	4	7	3	NA	NA	NA	NA
187	Control	C_02	Helicrhysum stoechas	Ht_07	0	0	0	11	11	0	NA	NA	NA	NA
188	Control	C_02	Helicrhysum stoechas	Ht_08	0	0	0	11	11	0	NA	NA	NA	NA
189	Control	C_02	Helicrhysum stoechas	Ht_09	0	0	0	11	11	0	NA	NA	NA	NA
190	Control	C_02	Helicrhysum stoechas	Ht_10	0	0	0	11	11	0	NA	NA	NA	NA
191	Control	C_02	Helicrhysum stoechas	Ht_11	0	0	0	11	11	0	NA	NA	NA	NA
192	Control	C_02	Helicrhysum stoechas	Ht_12	0	0	0	11	11	0	NA	NA	NA	NA
193	Control	C_02	Helicrhysum stoechas	Ht_13	0	0	0	11	11	0	NA	NA	NA	NA
194	Control	C_02	Helicrhysum stoechas	Ht_14	0	0	0	11	11	0	NA	NA	NA	NA
195	Control	C_02	Helicrhysum stoechas	Ht_15	0	0	0	11	11	0	NA	NA	NA	NA
196	Control	C_02	Helianthemum syriacum	Hy_01	1	1	0	2	7	5	NA	NA	NA	NA
197	Control	C_02	Helianthemum syriacum	Hy_02	1	1	0	2	5	3	NA	NA	NA	NA
198	Control	C_02	Helianthemum syriacum	Hy_03	1	0	1	2	11	9	2.8	0.5	3.3	0.178571
199	Control	C_02	Helianthemum syriacum	Hy_04	1	1	0	3	5	2	NA	NA	NA	NA
200	Control	C_02	Helianthemum syriacum	Hy_05	1	0	1	3	11	8	4.3	1.2	5.5	0.27907
201	Control	C_02	Helianthemum syriacum	Hy_06	1	0	1	3	11	8	2.9	1.4	4.3	0.482759
202	Control	C_02	Helianthemum syriacum	Hy_07	1	0	1	3	11	8	3.4	0.9	4.3	0.264706
203	Control	C_02	Helianthemum syriacum	Hy_08	1	0	1	4	11	7	4.3	0.8	5.1	0.186047
204	Control	C_02	Helianthemum syriacum	Hy_09	1	0	1	10	11	1	NA	NA	NA	NA
205	Control	C_02	Helianthemum syriacum	Hy_10	0	0	0	11	11	0	NA	NA	NA	NA
206	Control	C_02	Helianthemum syriacum	Hy_11	0	0	0	11	11	0	NA	NA	NA	NA
207	Control	C_02	Helianthemum syriacum	Hy_12	0	0	0	11	11	0	NA	NA	NA	NA
208	Control	C_02	Helianthemum syriacum	Hy_13	0	0	0	11	11	0	NA	NA	NA	NA
209	Control	C_02	Helianthemum syriacum	Hy_14	0	0	0	11	11	0	NA	NA	NA	NA
210	Control	C_02	Helianthemum syriacum	Hy_15	0	0	0	11	11	0	NA	NA	NA	NA
211	Control	C_02	Linum suffruticosum	Ls_01	1	1	0	2	8	6	NA	NA	NA	NA
212	Control	C_02	Linum suffruticosum	Ls_02	1	0	1	3	11	8	1.7	1.7	3.4	1
213	Control	C_02	Linum suffruticosum	Ls_03	1	0	1	3	11	8	3.1	1.7	4.8	0.548387
214	Control	C_02	Linum suffruticosum	Ls_04	1	0	1	3	11	8	0.2	0.3	0.5	1.5
215	Control	C_02	Linum suffruticosum	Ls_05	1	1	0	4	8	4	NA	NA	NA	NA
216	Control	C_02	Linum suffruticosum	Ls_06	0	0	0	11	11	0	NA	NA	NA	NA
217	Control	C_02	Linum suffruticosum	Ls_07	0	0	0	11	11	0	NA	NA	NA	NA
218	Control	C_02	Linum suffruticosum	Ls_08	0	0	0	11	11	0	NA	NA	NA	NA
219	Control	C_02	Linum suffruticosum	Ls_09	0	0	0	11	11	0	NA	NA	NA	NA
220	Control	C_02	Linum suffruticosum	Ls_10	0	0	0	11	11	0	NA	NA	NA	NA
221	Control	C_02	Linum suffruticosum	Ls_11	0	0	0	11	11	0	NA	NA	NA	NA
222	Control	C_02	Linum suffruticosum	Ls_12	0	0	0	11	11	0	NA	NA	NA	NA
223	Control	C_02	Linum suffruticosum	Ls_13	0	0	0	11	11	0	NA	NA	NA	NA
224	Control	C_02	Linum suffruticosum	Ls_14	0	0	0	11	11	0	NA	NA	NA	NA
225	Control	C_02	Linum suffruticosum	Ls_15	0	0	0	11	11	0	NA	NA	NA	NA
226	Control	C_02	Rosmarinus officinalis	Ro_01	0	0	0	11	11	0	NA	NA	NA	NA
227	Control	C_02	Rosmarinus officinalis	Ro_02	0	0	0	11	11	0	NA	NA	NA	NA
228	Control	C_02	Rosmarinus officinalis	Ro_03	0	0	0	11	11	0	NA	NA	NA	NA
229	Control	C_02	Rosmarinus officinalis	Ro_04	0	0	0	11	11	0	NA	NA	NA	NA
230	Control	C_02	Rosmarinus officinalis	Ro_05	0	0	0	11	11	0	NA	NA	NA	NA
231	Control	C_02	Rosmarinus officinalis	Ro_06	0	0	0	11	11	0	NA	NA	NA	NA
232	Control	C_02	Rosmarinus officinalis	Ro_07	0	0	0	11	11	0	NA	NA	NA	NA
233	Control	C_02	Rosmarinus officinalis	Ro_08	0	0	0	11	11	0	NA	NA	NA	NA
234	Control	C_02	Rosmarinus officinalis	Ro_09	0	0	0	11	11	0	NA	NA	NA	NA
235	Control	C_02	Rosmarinus officinalis	Ro_10	0	0	0	11	11	0	NA	NA	NA	NA
236	Control	C_02	Rosmarinus officinalis	Ro_11	0	0	0	11	11	0	NA	NA	NA	NA
237	Control	C_02	Rosmarinus officinalis	Ro_12	0	0	0	11	11	0	NA	NA	NA	NA
238	Control	C_02	Rosmarinus officinalis	Ro_13	0	0	0	11	11	0	NA	NA	NA	NA
239	Control	C_02	Rosmarinus officinalis	Ro_14	0	0	0	11	11	0	NA	NA	NA	NA
240	Control	C_02	Rosmarinus officinalis	Ro_15	0	0	0	11	11	0	NA	NA	NA	NA
241	Control	C_02	Stipa lagascae	Sl_01	1	0	1	4	11	7	5.9	2.7	8.6	0.457627
242	Control	C_02	Stipa lagascae	Sl_02	1	0	1	10	11	1	0.7	1.1	1.8	1.57143
243	Control	C_02	Stipa lagascae	Sl_03	0	0	0	11	11	0	NA	NA	NA	NA
244	Control	C_02	Stipa lagascae	Sl_04	0	0	0	11	11	0	NA	NA	NA	NA
245	Control	C_02	Stipa lagascae	Sl_05	0	0	0	11	11	0	NA	NA	NA	NA
246	Control	C_02	Stipa lagascae	Sl_06	0	0	0	11	11	0	NA	NA	NA	NA
247	Control	C_02	Stipa lagascae	Sl_07	0	0	0	11	11	0	NA	NA	NA	NA
248	Control	C_02	Stipa lagascae	Sl_08	0	0	0	11	11	0	NA	NA	NA	NA
249	Control	C_02	Stipa lagascae	Sl_09	0	0	0	11	11	0	NA	NA	NA	NA
250	Control	C_02	Stipa lagascae	Sl_10	0	0	0	11	11	0	NA	NA	NA	NA
251	Control	C_02	Stipa lagascae	Sl_11	0	0	0	11	11	0	NA	NA	NA	NA
252	Control	C_02	Stipa lagascae	Sl_12	0	0	0	11	11	0	NA	NA	NA	NA
253	Control	C_02	Stipa lagascae	Sl_13	0	0	0	11	11	0	NA	NA	NA	NA
254	Control	C_02	Stipa lagascae	Sl_14	0	0	0	11	11	0	NA	NA	NA	NA
255	Control	C_02	Stipa lagascae	Sl_15	0	0	0	11	11	0	NA	NA	NA	NA
256	Control	C_02	Thymus vulgaris	Tv_01	1	0	1	3	11	8	1.3	0.7	2	0.538462
257	Control	C_02	Thymus vulgaris	Tv_02	1	1	0	3	5	2	NA	NA	NA	NA
258	Control	C_02	Thymus vulgaris	Tv_03	1	1	0	4	7	3	NA	NA	NA	NA
259	Control	C_02	Thymus vulgaris	Tv_04	1	0	1	4	11	7	1.9	0.8	2.7	0.421053
260	Control	C_02	Thymus vulgaris	Tv_05	1	0	1	9	11	2	0.5	0.5	1	1
261	Control	C_02	Thymus vulgaris	Tv_06	1	0	1	9	11	2	0.2	0.2	0.4	1
262	Control	C_02	Thymus vulgaris	Tv_07	0	0	0	11	11	0	NA	NA	NA	NA
263	Control	C_02	Thymus vulgaris	Tv_08	0	0	0	11	11	0	NA	NA	NA	NA
264	Control	C_02	Thymus vulgaris	Tv_09	0	0	0	11	11	0	NA	NA	NA	NA
265	Control	C_02	Thymus vulgaris	Tv_10	0	0	0	11	11	0	NA	NA	NA	NA
266	Control	C_02	Thymus vulgaris	Tv_11	0	0	0	11	11	0	NA	NA	NA	NA
267	Control	C_02	Thymus vulgaris	Tv_12	0	0	0	11	11	0	NA	NA	NA	NA
268	Control	C_02	Thymus vulgaris	Tv_13	0	0	0	11	11	0	NA	NA	NA	NA
269	Control	C_02	Thymus vulgaris	Tv_14	0	0	0	11	11	0	NA	NA	NA	NA
270	Control	C_02	Thymus vulgaris	Tv_15	0	0	0	11	11	0	NA	NA	NA	NA
271	Control	C_03	Cistus clusii	Cc_01	1	0	1	2	11	9	3.5	0.9	4.4	0.257143
272	Control	C_03	Cistus clusii	Cc_02	1	0	1	2	11	9	2.4	0.7	3.1	0.291667
273	Control	C_03	Cistus clusii	Cc_03	1	1	0	2	5	3	NA	NA	NA	NA
274	Control	C_03	Cistus clusii	Cc_04	1	0	1	3	11	8	8.4	2.4	10.8	0.285714
275	Control	C_03	Cistus clusii	Cc_05	1	0	1	4	11	7	3.3	1.2	4.5	0.363636
276	Control	C_03	Cistus clusii	Cc_06	1	1	0	4	7	3	NA	NA	NA	NA
277	Control	C_03	Cistus clusii	Cc_07	1	0	1	9	11	2	0.3	0.1	0.4	0.333333
278	Control	C_03	Cistus clusii	Cc_08	1	0	1	9	11	2	0.5	0.4	0.9	0.8
279	Control	C_03	Cistus clusii	Cc_09	1	0	1	9	11	2	0.3	0.1	0.4	0.333333
280	Control	C_03	Cistus clusii	Cc_10	1	0	1	9	11	2	0.5	0.1	0.6	0.2
281	Control	C_03	Cistus clusii	Cc_11	1	0	1	9	11	2	0.5	0.1	0.6	0.2
282	Control	C_03	Cistus clusii	Cc_12	1	0	1	9	11	2	0.1	0.1	0.2	1
283	Control	C_03	Cistus clusii	Cc_13	1	0	1	9	11	2	0.5	0.1	0.6	0.2
284	Control	C_03	Cistus clusii	Cc_14	0	0	0	11	11	0	NA	NA	NA	NA
285	Control	C_03	Cistus clusii	Cc_15	0	0	0	11	11	0	NA	NA	NA	NA
286	Control	C_03	Gypsophila struthium	Gs_01	1	1	0	2	8	6	NA	NA	NA	NA
287	Control	C_03	Gypsophila struthium	Gs_02	1	1	0	2	9	7	NA	NA	NA	NA
288	Control	C_03	Gypsophila struthium	Gs_03	1	1	0	2	8	6	NA	NA	NA	NA
289	Control	C_03	Gypsophila struthium	Gs_04	1	0	1	2	11	9	151.9	31.7	183.6	0.20869
290	Control	C_03	Gypsophila struthium	Gs_05	1	0	1	2	11	9	25.1	10.8	35.9	0.430279
291	Control	C_03	Gypsophila struthium	Gs_06	1	0	1	2	11	9	29.3	6.6	35.9	0.225256
292	Control	C_03	Gypsophila struthium	Gs_07	1	0	1	2	11	9	32.1	4.9	37	0.152648
293	Control	C_03	Gypsophila struthium	Gs_08	1	0	1	2	11	9	78.4	19.5	97.9	0.248724
294	Control	C_03	Gypsophila struthium	Gs_09	1	0	1	2	11	9	154	31.1	185.1	0.201948
295	Control	C_03	Gypsophila struthium	Gs_10	1	0	1	2	11	9	NA	NA	NA	NA
296	Control	C_03	Gypsophila struthium	Gs_11	1	0	1	2	11	9	52.7	10.7	63.4	0.203036
297	Control	C_03	Gypsophila struthium	Gs_12	1	0	1	2	11	9	46.9	12.9	59.8	0.275053
298	Control	C_03	Gypsophila struthium	Gs_13	1	0	1	2	11	9	84.9	6.1	91	0.0718492
299	Control	C_03	Gypsophila struthium	Gs_14	1	0	1	3	11	8	26	6.4	32.4	0.246154
300	Control	C_03	Gypsophila struthium	Gs_15	0	0	0	11	11	0	NA	NA	NA	NA
301	Control	C_03	Helianthemum squamatum	Hq_01	1	1	0	2	5	3	NA	NA	NA	NA
302	Control	C_03	Helianthemum squamatum	Hq_02	1	1	0	2	5	3	NA	NA	NA	NA
303	Control	C_03	Helianthemum squamatum	Hq_03	1	1	0	2	5	3	NA	NA	NA	NA
304	Control	C_03	Helianthemum squamatum	Hq_04	1	1	0	2	5	3	NA	NA	NA	NA
305	Control	C_03	Helianthemum squamatum	Hq_05	1	1	0	2	3	1	NA	NA	NA	NA
306	Control	C_03	Helianthemum squamatum	Hq_06	1	1	0	2	4	2	NA	NA	NA	NA
307	Control	C_03	Helianthemum squamatum	Hq_07	1	1	0	2	3	1	NA	NA	NA	NA
308	Control	C_03	Helianthemum squamatum	Hq_08	1	1	0	3	4	1	NA	NA	NA	NA
309	Control	C_03	Helianthemum squamatum	Hq_09	1	1	0	4	5	1	NA	NA	NA	NA
310	Control	C_03	Helianthemum squamatum	Hq_10	1	1	0	4	4	0	NA	NA	NA	NA
311	Control	C_03	Helianthemum squamatum	Hq_11	1	0	1	8	11	3	0.5	0.1	0.6	0.2
312	Control	C_03	Helianthemum squamatum	Hq_12	0	0	0	11	11	0	NA	NA	NA	NA
313	Control	C_03	Helianthemum squamatum	Hq_13	0	0	0	11	11	0	NA	NA	NA	NA
314	Control	C_03	Helianthemum squamatum	Hq_14	0	0	0	11	11	0	NA	NA	NA	NA
315	Control	C_03	Helianthemum squamatum	Hq_15	0	0	0	11	11	0	NA	NA	NA	NA
316	Control	C_03	Helicrhysum stoechas	Ht_01	1	1	0	3	7	4	14.1	4.2	18.3	0.297872
317	Control	C_03	Helicrhysum stoechas	Ht_02	1	1	0	3	8	5	NA	NA	NA	NA
318	Control	C_03	Helicrhysum stoechas	Ht_03	1	1	0	4	5	1	NA	NA	NA	NA
319	Control	C_03	Helicrhysum stoechas	Ht_04	1	0	1	4	11	7	4.4	1.5	5.9	0.340909
320	Control	C_03	Helicrhysum stoechas	Ht_05	1	1	0	4	7	3	NA	NA	NA	NA
321	Control	C_03	Helicrhysum stoechas	Ht_06	1	1	0	4	8	4	NA	NA	NA	NA
322	Control	C_03	Helicrhysum stoechas	Ht_07	1	0	1	4	11	7	3.9	1.9	5.8	0.487179
323	Control	C_03	Helicrhysum stoechas	Ht_08	0	0	0	11	11	0	NA	NA	NA	NA
324	Control	C_03	Helicrhysum stoechas	Ht_09	0	0	0	11	11	0	NA	NA	NA	NA
325	Control	C_03	Helicrhysum stoechas	Ht_10	0	0	0	11	11	0	NA	NA	NA	NA
326	Control	C_03	Helicrhysum stoechas	Ht_11	0	0	0	11	11	0	NA	NA	NA	NA
327	Control	C_03	Helicrhysum stoechas	Ht_12	0	0	0	11	11	0	NA	NA	NA	NA
328	Control	C_03	Helicrhysum stoechas	Ht_13	0	0	0	11	11	0	NA	NA	NA	NA
329	Control	C_03	Helicrhysum stoechas	Ht_14	0	0	0	11	11	0	NA	NA	NA	NA
330	Control	C_03	Helicrhysum stoechas	Ht_15	0	0	0	11	11	0	NA	NA	NA	NA
331	Control	C_03	Helianthemum syriacum	Hy_01	1	0	1	3	11	8	5.1	1.9	7	0.372549
332	Control	C_03	Helianthemum syriacum	Hy_02	1	0	1	3	11	8	2.4	1.7	4.1	0.708333
333	Control	C_03	Helianthemum syriacum	Hy_03	1	1	0	3	5	2	NA	NA	NA	NA
334	Control	C_03	Helianthemum syriacum	Hy_04	1	0	1	3	11	8	1.1	0.8	1.9	0.727273
335	Control	C_03	Helianthemum syriacum	Hy_05	1	1	0	4	6	2	NA	NA	NA	NA
336	Control	C_03	Helianthemum syriacum	Hy_06	1	0	1	9	11	2	0.4	0.2	0.6	0.5
337	Control	C_03	Helianthemum syriacum	Hy_07	0	0	0	11	11	0	NA	NA	NA	NA
338	Control	C_03	Helianthemum syriacum	Hy_08	0	0	0	11	11	0	NA	NA	NA	NA
339	Control	C_03	Helianthemum syriacum	Hy_09	0	0	0	11	11	0	NA	NA	NA	NA
340	Control	C_03	Helianthemum syriacum	Hy_10	0	0	0	11	11	0	NA	NA	NA	NA
341	Control	C_03	Helianthemum syriacum	Hy_11	0	0	0	11	11	0	NA	NA	NA	NA
342	Control	C_03	Helianthemum syriacum	Hy_12	0	0	0	11	11	0	NA	NA	NA	NA
343	Control	C_03	Helianthemum syriacum	Hy_13	0	0	0	11	11	0	NA	NA	NA	NA
344	Control	C_03	Helianthemum syriacum	Hy_14	0	0	0	11	11	0	NA	NA	NA	NA
345	Control	C_03	Helianthemum syriacum	Hy_15	0	0	0	11	11	0	NA	NA	NA	NA
346	Control	C_03	Linum suffruticosum	Ls_01	1	0	1	3	11	8	12.7	4.6	17.3	0.362205
347	Control	C_03	Linum suffruticosum	Ls_02	1	0	1	4	11	7	0.6	0.3	0.9	0.5
348	Control	C_03	Linum suffruticosum	Ls_03	1	0	1	5	11	6	2.2	2.4	4.6	1.09091
349	Control	C_03	Linum suffruticosum	Ls_04	1	0	1	9	11	2	0.6	0.3	0.9	0.5
350	Control	C_03	Linum suffruticosum	Ls_05	1	1	0	9	10	1	NA	NA	NA	NA
351	Control	C_03	Linum suffruticosum	Ls_06	0	0	0	11	11	0	NA	NA	NA	NA
352	Control	C_03	Linum suffruticosum	Ls_07	0	0	0	11	11	0	NA	NA	NA	NA
353	Control	C_03	Linum suffruticosum	Ls_08	0	0	0	11	11	0	NA	NA	NA	NA
354	Control	C_03	Linum suffruticosum	Ls_09	0	0	0	11	11	0	NA	NA	NA	NA
355	Control	C_03	Linum suffruticosum	Ls_10	0	0	0	11	11	0	NA	NA	NA	NA
356	Control	C_03	Linum suffruticosum	Ls_11	0	0	0	11	11	0	NA	NA	NA	NA
357	Control	C_03	Linum suffruticosum	Ls_12	0	0	0	11	11	0	NA	NA	NA	NA
358	Control	C_03	Linum suffruticosum	Ls_13	0	0	0	11	11	0	NA	NA	NA	NA
359	Control	C_03	Linum suffruticosum	Ls_14	0	0	0	11	11	0	NA	NA	NA	NA
360	Control	C_03	Linum suffruticosum	Ls_15	0	0	0	11	11	0	NA	NA	NA	NA
361	Control	C_03	Rosmarinus officinalis	Ro_01	0	0	0	11	11	0	NA	NA	NA	NA
362	Control	C_03	Rosmarinus officinalis	Ro_02	0	0	0	11	11	0	NA	NA	NA	NA
363	Control	C_03	Rosmarinus officinalis	Ro_03	0	0	0	11	11	0	NA	NA	NA	NA
364	Control	C_03	Rosmarinus officinalis	Ro_04	0	0	0	11	11	0	NA	NA	NA	NA
365	Control	C_03	Rosmarinus officinalis	Ro_05	0	0	0	11	11	0	NA	NA	NA	NA
366	Control	C_03	Rosmarinus officinalis	Ro_06	0	0	0	11	11	0	NA	NA	NA	NA
367	Control	C_03	Rosmarinus officinalis	Ro_07	0	0	0	11	11	0	NA	NA	NA	NA
368	Control	C_03	Rosmarinus officinalis	Ro_08	0	0	0	11	11	0	NA	NA	NA	NA
369	Control	C_03	Rosmarinus officinalis	Ro_09	0	0	0	11	11	0	NA	NA	NA	NA
370	Control	C_03	Rosmarinus officinalis	Ro_10	0	0	0	11	11	0	NA	NA	NA	NA
371	Control	C_03	Rosmarinus officinalis	Ro_11	0	0	0	11	11	0	NA	NA	NA	NA
372	Control	C_03	Rosmarinus officinalis	Ro_12	0	0	0	11	11	0	NA	NA	NA	NA
373	Control	C_03	Rosmarinus officinalis	Ro_13	0	0	0	11	11	0	NA	NA	NA	NA
374	Control	C_03	Rosmarinus officinalis	Ro_14	0	0	0	11	11	0	NA	NA	NA	NA
375	Control	C_03	Rosmarinus officinalis	Ro_15	0	0	0	11	11	0	NA	NA	NA	NA
376	Control	C_03	Stipa lagascae	Sl_01	1	0	1	2	11	9	NA	NA	NA	NA
377	Control	C_03	Stipa lagascae	Sl_02	1	1	0	4	6	2	NA	NA	NA	NA
378	Control	C_03	Stipa lagascae	Sl_03	1	0	1	6	11	5	0.6	1	1.6	1.66667
379	Control	C_03	Stipa lagascae	Sl_04	1	0	1	9	11	2	1.3	1.5	2.8	1.15385
380	Control	C_03	Stipa lagascae	Sl_05	1	0	1	9	11	2	NA	NA	NA	NA
381	Control	C_03	Stipa lagascae	Sl_06	0	0	0	11	11	0	NA	NA	NA	NA
382	Control	C_03	Stipa lagascae	Sl_07	0	0	0	11	11	0	NA	NA	NA	NA
383	Control	C_03	Stipa lagascae	Sl_08	0	0	0	11	11	0	NA	NA	NA	NA
384	Control	C_03	Stipa lagascae	Sl_09	0	0	0	11	11	0	NA	NA	NA	NA
385	Control	C_03	Stipa lagascae	Sl_10	0	0	0	11	11	0	NA	NA	NA	NA
386	Control	C_03	Stipa lagascae	Sl_11	0	0	0	11	11	0	NA	NA	NA	NA
387	Control	C_03	Stipa lagascae	Sl_12	0	0	0	11	11	0	NA	NA	NA	NA
388	Control	C_03	Stipa lagascae	Sl_13	0	0	0	11	11	0	NA	NA	NA	NA
389	Control	C_03	Stipa lagascae	Sl_14	0	0	0	11	11	0	NA	NA	NA	NA
390	Control	C_03	Stipa lagascae	Sl_15	0	0	0	11	11	0	NA	NA	NA	NA
391	Control	C_03	Thymus vulgaris	Tv_01	1	0	1	3	11	8	2.9	0.1	3	0.0344828
392	Control	C_03	Thymus vulgaris	Tv_02	1	1	0	4	5	1	NA	NA	NA	NA
393	Control	C_03	Thymus vulgaris	Tv_03	1	0	1	9	11	2	0.2	0.5	0.7	2.5
394	Control	C_03	Thymus vulgaris	Tv_04	1	0	1	9	11	2	0.5	0.1	0.6	0.2
395	Control	C_03	Thymus vulgaris	Tv_05	0	0	0	11	11	0	NA	NA	NA	NA
396	Control	C_03	Thymus vulgaris	Tv_06	0	0	0	11	11	0	NA	NA	NA	NA
397	Control	C_03	Thymus vulgaris	Tv_07	0	0	0	11	11	0	NA	NA	NA	NA
398	Control	C_03	Thymus vulgaris	Tv_08	0	0	0	11	11	0	NA	NA	NA	NA
399	Control	C_03	Thymus vulgaris	Tv_09	0	0	0	11	11	0	NA	NA	NA	NA
400	Control	C_03	Thymus vulgaris	Tv_10	0	0	0	11	11	0	NA	NA	NA	NA
401	Control	C_03	Thymus vulgaris	Tv_11	0	0	0	11	11	0	NA	NA	NA	NA
402	Control	C_03	Thymus vulgaris	Tv_12	0	0	0	11	11	0	NA	NA	NA	NA
403	Control	C_03	Thymus vulgaris	Tv_13	0	0	0	11	11	0	NA	NA	NA	NA
404	Control	C_03	Thymus vulgaris	Tv_14	0	0	0	11	11	0	NA	NA	NA	NA
405	Control	C_03	Thymus vulgaris	Tv_15	0	0	0	11	11	0	NA	NA	NA	NA
406	Control	C_04	Cistus clusii	Cc_01	1	0	1	2	11	9	3.9	0.7	4.6	0.179487
407	Control	C_04	Cistus clusii	Cc_02	1	1	0	2	5	3	NA	NA	NA	NA
408	Control	C_04	Cistus clusii	Cc_03	1	0	1	3	11	8	14.6	2.9	17.5	0.19863
409	Control	C_04	Cistus clusii	Cc_04	1	0	1	3	11	8	16.2	3	19.2	0.185185
410	Control	C_04	Cistus clusii	Cc_05	1	1	0	3	7	4	NA	NA	NA	NA
411	Control	C_04	Cistus clusii	Cc_06	1	1	0	3	5	2	NA	NA	NA	NA
412	Control	C_04	Cistus clusii	Cc_07	1	1	0	4	6	2	NA	NA	NA	NA
413	Control	C_04	Cistus clusii	Cc_08	1	1	0	4	5	1	NA	NA	NA	NA
414	Control	C_04	Cistus clusii	Cc_09	1	0	1	8	11	3	0.5	0.1	0.6	0.2
415	Control	C_04	Cistus clusii	Cc_10	1	0	1	9	11	2	NA	NA	NA	NA
416	Control	C_04	Cistus clusii	Cc_11	1	0	1	9	11	2	NA	NA	NA	NA
417	Control	C_04	Cistus clusii	Cc_12	1	0	1	9	11	2	0.5	0.1	0.6	0.2
418	Control	C_04	Cistus clusii	Cc_13	1	0	1	10	11	1	0.2	0.3	0.5	1.5
419	Control	C_04	Cistus clusii	Cc_14	0	0	0	11	11	0	NA	NA	NA	NA
420	Control	C_04	Cistus clusii	Cc_15	0	0	0	11	11	0	NA	NA	NA	NA
421	Control	C_04	Gypsophila struthium	Gs_01	1	0	1	2	11	9	49.1	7.6	56.7	0.154786
422	Control	C_04	Gypsophila struthium	Gs_02	1	0	1	2	11	9	211.4	27.4	238.8	0.129612
423	Control	C_04	Gypsophila struthium	Gs_03	1	0	1	2	11	9	78.1	30.1	108.2	0.385403
424	Control	C_04	Gypsophila struthium	Gs_04	1	0	1	2	11	9	35.8	5.1	40.9	0.142458
425	Control	C_04	Gypsophila struthium	Gs_05	1	0	1	2	11	9	74.4	16.6	91	0.223118
426	Control	C_04	Gypsophila struthium	Gs_06	1	0	1	2	11	9	48.6	10	58.6	0.205761
427	Control	C_04	Gypsophila struthium	Gs_07	1	0	1	2	11	9	NA	NA	NA	NA
428	Control	C_04	Gypsophila struthium	Gs_08	1	0	1	2	11	9	24.8	4.3	29.1	0.173387
429	Control	C_04	Gypsophila struthium	Gs_09	1	1	0	3	7	4	NA	NA	NA	NA
430	Control	C_04	Gypsophila struthium	Gs_10	1	0	1	3	11	8	NA	NA	NA	NA
431	Control	C_04	Gypsophila struthium	Gs_11	0	0	0	11	11	0	NA	NA	NA	NA
432	Control	C_04	Gypsophila struthium	Gs_12	0	0	0	11	11	0	NA	NA	NA	NA
433	Control	C_04	Gypsophila struthium	Gs_13	0	0	0	11	11	0	NA	NA	NA	NA
434	Control	C_04	Gypsophila struthium	Gs_14	0	0	0	11	11	0	NA	NA	NA	NA
435	Control	C_04	Gypsophila struthium	Gs_15	0	0	0	11	11	0	NA	NA	NA	NA
436	Control	C_04	Helianthemum squamatum	Hq_01	1	1	0	2	5	3	NA	NA	NA	NA
437	Control	C_04	Helianthemum squamatum	Hq_02	1	1	0	2	5	3	NA	NA	NA	NA
438	Control	C_04	Helianthemum squamatum	Hq_03	1	1	0	2	5	3	NA	NA	NA	NA
439	Control	C_04	Helianthemum squamatum	Hq_04	1	0	1	2	11	9	4.5	0.6	5.1	0.133333
440	Control	C_04	Helianthemum squamatum	Hq_05	1	1	0	2	7	5	NA	NA	NA	NA
441	Control	C_04	Helianthemum squamatum	Hq_06	1	1	0	3	5	2	NA	NA	NA	NA
442	Control	C_04	Helianthemum squamatum	Hq_07	1	1	0	3	4	1	NA	NA	NA	NA
443	Control	C_04	Helianthemum squamatum	Hq_08	1	1	0	3	5	2	NA	NA	NA	NA
444	Control	C_04	Helianthemum squamatum	Hq_09	1	0	1	9	11	2	0.9	0.1	1	0.111111
445	Control	C_04	Helianthemum squamatum	Hq_10	1	1	0	9	9	0	NA	NA	NA	NA
446	Control	C_04	Helianthemum squamatum	Hq_11	0	0	0	11	11	0	NA	NA	NA	NA
447	Control	C_04	Helianthemum squamatum	Hq_12	0	0	0	11	11	0	NA	NA	NA	NA
448	Control	C_04	Helianthemum squamatum	Hq_13	0	0	0	11	11	0	NA	NA	NA	NA
449	Control	C_04	Helianthemum squamatum	Hq_14	0	0	0	11	11	0	NA	NA	NA	NA
450	Control	C_04	Helianthemum squamatum	Hq_15	0	0	0	11	11	0	NA	NA	NA	NA
451	Control	C_04	Helicrhysum stoechas	Ht_01	1	0	1	3	11	8	20.3	5.5	25.8	0.270936
452	Control	C_04	Helicrhysum stoechas	Ht_02	1	0	1	3	11	8	2.8	1.1	3.9	0.392857
453	Control	C_04	Helicrhysum stoechas	Ht_03	1	1	0	3	7	4	NA	NA	NA	NA
454	Control	C_04	Helicrhysum stoechas	Ht_04	1	1	0	3	7	4	NA	NA	NA	NA
455	Control	C_04	Helicrhysum stoechas	Ht_05	1	0	1	4	11	7	2.9	0.7	3.6	0.241379
456	Control	C_04	Helicrhysum stoechas	Ht_06	1	1	0	4	5	1	NA	NA	NA	NA
457	Control	C_04	Helicrhysum stoechas	Ht_07	1	1	0	4	7	3	NA	NA	NA	NA
458	Control	C_04	Helicrhysum stoechas	Ht_08	0	0	0	11	11	0	NA	NA	NA	NA
459	Control	C_04	Helicrhysum stoechas	Ht_09	0	0	0	11	11	0	NA	NA	NA	NA
460	Control	C_04	Helicrhysum stoechas	Ht_10	0	0	0	11	11	0	NA	NA	NA	NA
461	Control	C_04	Helicrhysum stoechas	Ht_11	0	0	0	11	11	0	NA	NA	NA	NA
462	Control	C_04	Helicrhysum stoechas	Ht_12	0	0	0	11	11	0	NA	NA	NA	NA
463	Control	C_04	Helicrhysum stoechas	Ht_13	0	0	0	11	11	0	NA	NA	NA	NA
464	Control	C_04	Helicrhysum stoechas	Ht_14	0	0	0	11	11	0	NA	NA	NA	NA
465	Control	C_04	Helicrhysum stoechas	Ht_15	0	0	0	11	11	0	NA	NA	NA	NA
466	Control	C_04	Helianthemum syriacum	Hy_01	1	1	0	2	5	3	NA	NA	NA	NA
467	Control	C_04	Helianthemum syriacum	Hy_02	1	1	0	2	3	1	NA	NA	NA	NA
468	Control	C_04	Helianthemum syriacum	Hy_03	1	0	1	2	11	9	5.6	1.7	7.3	0.303571
469	Control	C_04	Helianthemum syriacum	Hy_04	1	1	0	2	8	6	NA	NA	NA	NA
470	Control	C_04	Helianthemum syriacum	Hy_05	1	1	0	2	7	5	NA	NA	NA	NA
471	Control	C_04	Helianthemum syriacum	Hy_06	1	1	0	3	5	2	NA	NA	NA	NA
472	Control	C_04	Helianthemum syriacum	Hy_07	1	1	0	3	5	2	NA	NA	NA	NA
473	Control	C_04	Helianthemum syriacum	Hy_08	1	0	1	3	11	8	4.7	1	5.7	0.212766
474	Control	C_04	Helianthemum syriacum	Hy_09	1	0	1	3	11	8	2.5	0.8	3.3	0.32
475	Control	C_04	Helianthemum syriacum	Hy_10	1	1	0	3	5	2	NA	NA	NA	NA
476	Control	C_04	Helianthemum syriacum	Hy_11	1	1	0	3	5	2	NA	NA	NA	NA
477	Control	C_04	Helianthemum syriacum	Hy_12	1	1	0	3	7	4	NA	NA	NA	NA
478	Control	C_04	Helianthemum syriacum	Hy_13	1	1	0	4	5	1	NA	NA	NA	NA
479	Control	C_04	Helianthemum syriacum	Hy_14	0	0	0	11	11	0	NA	NA	NA	NA
480	Control	C_04	Helianthemum syriacum	Hy_15	0	0	0	11	11	0	NA	NA	NA	NA
481	Control	C_04	Linum suffruticosum	Ls_01	1	1	0	3	8	5	NA	NA	NA	NA
482	Control	C_04	Linum suffruticosum	Ls_02	1	1	0	3	8	5	NA	NA	NA	NA
483	Control	C_04	Linum suffruticosum	Ls_03	1	0	1	4	11	7	3	1.4	4.4	0.466667
484	Control	C_04	Linum suffruticosum	Ls_04	1	1	0	4	5	1	NA	NA	NA	NA
485	Control	C_04	Linum suffruticosum	Ls_05	0	0	0	11	11	0	NA	NA	NA	NA
486	Control	C_04	Linum suffruticosum	Ls_06	0	0	0	11	11	0	NA	NA	NA	NA
487	Control	C_04	Linum suffruticosum	Ls_07	0	0	0	11	11	0	NA	NA	NA	NA
488	Control	C_04	Linum suffruticosum	Ls_08	0	0	0	11	11	0	NA	NA	NA	NA
489	Control	C_04	Linum suffruticosum	Ls_09	0	0	0	11	11	0	NA	NA	NA	NA
490	Control	C_04	Linum suffruticosum	Ls_10	0	0	0	11	11	0	NA	NA	NA	NA
491	Control	C_04	Linum suffruticosum	Ls_11	0	0	0	11	11	0	NA	NA	NA	NA
492	Control	C_04	Linum suffruticosum	Ls_12	0	0	0	11	11	0	NA	NA	NA	NA
493	Control	C_04	Linum suffruticosum	Ls_13	0	0	0	11	11	0	NA	NA	NA	NA
494	Control	C_04	Linum suffruticosum	Ls_14	0	0	0	11	11	0	NA	NA	NA	NA
495	Control	C_04	Linum suffruticosum	Ls_15	0	0	0	11	11	0	NA	NA	NA	NA
496	Control	C_04	Rosmarinus officinalis	Ro_01	1	1	0	5	7	2	NA	NA	NA	NA
497	Control	C_04	Rosmarinus officinalis	Ro_02	1	0	1	10	11	1	1.3	0.8	2.1	0.615385
498	Control	C_04	Rosmarinus officinalis	Ro_03	0	0	0	11	11	0	NA	NA	NA	NA
499	Control	C_04	Rosmarinus officinalis	Ro_04	0	0	0	11	11	0	NA	NA	NA	NA
500	Control	C_04	Rosmarinus officinalis	Ro_05	0	0	0	11	11	0	NA	NA	NA	NA
501	Control	C_04	Rosmarinus officinalis	Ro_06	0	0	0	11	11	0	NA	NA	NA	NA
502	Control	C_04	Rosmarinus officinalis	Ro_07	0	0	0	11	11	0	NA	NA	NA	NA
503	Control	C_04	Rosmarinus officinalis	Ro_08	0	0	0	11	11	0	NA	NA	NA	NA
504	Control	C_04	Rosmarinus officinalis	Ro_09	0	0	0	11	11	0	NA	NA	NA	NA
505	Control	C_04	Rosmarinus officinalis	Ro_10	0	0	0	11	11	0	NA	NA	NA	NA
506	Control	C_04	Rosmarinus officinalis	Ro_11	0	0	0	11	11	0	NA	NA	NA	NA
507	Control	C_04	Rosmarinus officinalis	Ro_12	0	0	0	11	11	0	NA	NA	NA	NA
508	Control	C_04	Rosmarinus officinalis	Ro_13	0	0	0	11	11	0	NA	NA	NA	NA
509	Control	C_04	Rosmarinus officinalis	Ro_14	0	0	0	11	11	0	NA	NA	NA	NA
510	Control	C_04	Rosmarinus officinalis	Ro_15	0	0	0	11	11	0	NA	NA	NA	NA
511	Control	C_04	Stipa lagascae	Sl_01	1	0	1	9	11	2	1.7	1.8	3.5	1.05882
512	Control	C_04	Stipa lagascae	Sl_02	0	0	0	11	11	0	NA	NA	NA	NA
513	Control	C_04	Stipa lagascae	Sl_03	0	0	0	11	11	0	NA	NA	NA	NA
514	Control	C_04	Stipa lagascae	Sl_04	0	0	0	11	11	0	NA	NA	NA	NA
515	Control	C_04	Stipa lagascae	Sl_05	0	0	0	11	11	0	NA	NA	NA	NA
516	Control	C_04	Stipa lagascae	Sl_06	0	0	0	11	11	0	NA	NA	NA	NA
517	Control	C_04	Stipa lagascae	Sl_07	0	0	0	11	11	0	NA	NA	NA	NA
518	Control	C_04	Stipa lagascae	Sl_08	0	0	0	11	11	0	NA	NA	NA	NA
519	Control	C_04	Stipa lagascae	Sl_09	0	0	0	11	11	0	NA	NA	NA	NA
520	Control	C_04	Stipa lagascae	Sl_10	0	0	0	11	11	0	NA	NA	NA	NA
521	Control	C_04	Stipa lagascae	Sl_11	0	0	0	11	11	0	NA	NA	NA	NA
522	Control	C_04	Stipa lagascae	Sl_12	0	0	0	11	11	0	NA	NA	NA	NA
523	Control	C_04	Stipa lagascae	Sl_13	0	0	0	11	11	0	NA	NA	NA	NA
524	Control	C_04	Stipa lagascae	Sl_14	0	0	0	11	11	0	NA	NA	NA	NA
525	Control	C_04	Stipa lagascae	Sl_15	0	0	0	11	11	0	NA	NA	NA	NA
526	Control	C_04	Thymus vulgaris	Tv_01	1	0	1	2	11	9	21	4.2	25.2	0.2
527	Control	C_04	Thymus vulgaris	Tv_02	1	0	1	3	11	8	11.3	5.2	16.5	0.460177
528	Control	C_04	Thymus vulgaris	Tv_03	0	0	0	11	11	0	NA	NA	NA	NA
529	Control	C_04	Thymus vulgaris	Tv_04	0	0	0	11	11	0	NA	NA	NA	NA
530	Control	C_04	Thymus vulgaris	Tv_05	0	0	0	11	11	0	NA	NA	NA	NA
531	Control	C_04	Thymus vulgaris	Tv_06	0	0	0	11	11	0	NA	NA	NA	NA
532	Control	C_04	Thymus vulgaris	Tv_07	0	0	0	11	11	0	NA	NA	NA	NA
533	Control	C_04	Thymus vulgaris	Tv_08	0	0	0	11	11	0	NA	NA	NA	NA
534	Control	C_04	Thymus vulgaris	Tv_09	0	0	0	11	11	0	NA	NA	NA	NA
535	Control	C_04	Thymus vulgaris	Tv_10	0	0	0	11	11	0	NA	NA	NA	NA
536	Control	C_04	Thymus vulgaris	Tv_11	0	0	0	11	11	0	NA	NA	NA	NA
537	Control	C_04	Thymus vulgaris	Tv_12	0	0	0	11	11	0	NA	NA	NA	NA
538	Control	C_04	Thymus vulgaris	Tv_13	0	0	0	11	11	0	NA	NA	NA	NA
539	Control	C_04	Thymus vulgaris	Tv_14	0	0	0	11	11	0	NA	NA	NA	NA
540	Control	C_04	Thymus vulgaris	Tv_15	0	0	0	11	11	0	NA	NA	NA	NA
541	Control	C_05	Cistus clusii	Cc_01	1	0	1	3	11	8	1.4	1	2.4	0.714286
542	Control	C_05	Cistus clusii	Cc_02	1	0	1	3	11	8	3.7	1	4.7	0.27027
543	Control	C_05	Cistus clusii	Cc_03	1	0	1	3	11	8	4	1.4	5.4	0.35
544	Control	C_05	Cistus clusii	Cc_04	1	0	1	3	11	8	3.3	1	4.3	0.30303
545	Control	C_05	Cistus clusii	Cc_05	1	0	1	3	11	8	5.8	1.4	7.2	0.241379
546	Control	C_05	Cistus clusii	Cc_06	1	0	1	3	11	8	4.6	1.5	6.1	0.326087
547	Control	C_05	Cistus clusii	Cc_07	1	0	1	3	11	8	4.2	0.6	4.8	0.142857
548	Control	C_05	Cistus clusii	Cc_08	1	0	1	3	11	8	4.7	1.1	5.8	0.234043
549	Control	C_05	Cistus clusii	Cc_09	1	0	1	4	11	7	1.8	0.5	2.3	0.277778
550	Control	C_05	Cistus clusii	Cc_10	1	0	1	4	11	7	1.8	0.4	2.2	0.222222
551	Control	C_05	Cistus clusii	Cc_11	1	0	1	9	11	2	0.5	0.2	0.7	0.4
552	Control	C_05	Cistus clusii	Cc_12	1	0	1	9	11	2	0.3	0.1	0.4	0.333333
553	Control	C_05	Cistus clusii	Cc_13	0	0	0	11	11	0	NA	NA	NA	NA
554	Control	C_05	Cistus clusii	Cc_14	0	0	0	11	11	0	NA	NA	NA	NA
555	Control	C_05	Cistus clusii	Cc_15	0	0	0	11	11	0	NA	NA	NA	NA
556	Control	C_05	Gypsophila struthium	Gs_01	1	0	1	2	11	9	54.5	5.5	60	0.100917
557	Control	C_05	Gypsophila struthium	Gs_02	1	0	1	2	11	9	53.8	5.3	59.1	0.098513
558	Control	C_05	Gypsophila struthium	Gs_03	1	0	1	2	11	9	64.8	15.5	80.3	0.239198
559	Control	C_05	Gypsophila struthium	Gs_04	1	1	0	2	10	8	57.2	8.3	65.5	0.145105
560	Control	C_05	Gypsophila struthium	Gs_05	1	0	1	2	11	9	41.3	9.5	50.8	0.230024
561	Control	C_05	Gypsophila struthium	Gs_06	1	0	1	2	11	9	61.7	6.1	67.8	0.0988655
562	Control	C_05	Gypsophila struthium	Gs_07	1	0	1	2	11	9	86	7.9	93.9	0.0918605
563	Control	C_05	Gypsophila struthium	Gs_08	1	0	1	2	11	9	56	10.9	66.9	0.194643
564	Control	C_05	Gypsophila struthium	Gs_09	1	0	1	2	11	9	119.8	27.5	147.3	0.229549
565	Control	C_05	Gypsophila struthium	Gs_10	1	0	1	2	11	9	12.4	5	17.4	0.403226
566	Control	C_05	Gypsophila struthium	Gs_11	1	1	0	2	11	9	NA	NA	NA	NA
567	Control	C_05	Gypsophila struthium	Gs_12	1	0	1	2	11	9	91.8	43.2	135	0.470588
568	Control	C_05	Gypsophila struthium	Gs_13	1	1	0	2	10	8	NA	NA	NA	NA
569	Control	C_05	Gypsophila struthium	Gs_14	1	0	1	2	11	9	33	4.6	37.6	0.139394
570	Control	C_05	Gypsophila struthium	Gs_15	0	0	0	11	11	0	NA	NA	NA	NA
571	Control	C_05	Helianthemum squamatum	Hq_01	1	0	1	1	11	10	3	0.9	3.9	0.3
572	Control	C_05	Helianthemum squamatum	Hq_02	1	0	1	1	11	10	2	0.4	2.4	0.2
573	Control	C_05	Helianthemum squamatum	Hq_03	1	1	0	1	10	9	NA	NA	NA	NA
574	Control	C_05	Helianthemum squamatum	Hq_04	1	0	1	2	11	9	1.6	0.3	1.9	0.1875
575	Control	C_05	Helianthemum squamatum	Hq_05	1	1	0	2	10	8	NA	NA	NA	NA
576	Control	C_05	Helianthemum squamatum	Hq_06	1	1	0	2	5	3	NA	NA	NA	NA
577	Control	C_05	Helianthemum squamatum	Hq_07	1	1	0	2	11	9	NA	NA	NA	NA
578	Control	C_05	Helianthemum squamatum	Hq_08	1	0	1	3	11	8	2.4	0.8	3.2	0.333333
579	Control	C_05	Helianthemum squamatum	Hq_09	1	1	0	3	7	4	NA	NA	NA	NA
580	Control	C_05	Helianthemum squamatum	Hq_10	1	0	1	9	11	2	NA	NA	NA	NA
581	Control	C_05	Helianthemum squamatum	Hq_11	0	0	0	11	11	0	NA	NA	NA	NA
582	Control	C_05	Helianthemum squamatum	Hq_12	0	0	0	11	11	0	NA	NA	NA	NA
583	Control	C_05	Helianthemum squamatum	Hq_13	0	0	0	11	11	0	NA	NA	NA	NA
584	Control	C_05	Helianthemum squamatum	Hq_14	0	0	0	11	11	0	NA	NA	NA	NA
585	Control	C_05	Helianthemum squamatum	Hq_15	0	0	0	11	11	0	NA	NA	NA	NA
586	Control	C_05	Helicrhysum stoechas	Ht_01	1	0	1	2	11	9	10.8	3.6	14.4	0.333333
587	Control	C_05	Helicrhysum stoechas	Ht_02	1	0	1	3	11	8	5.8	1.2	7	0.206897
588	Control	C_05	Helicrhysum stoechas	Ht_03	1	0	1	3	11	8	3.3	1.7	5	0.515152
589	Control	C_05	Helicrhysum stoechas	Ht_04	1	0	1	3	11	8	6.6	1.5	8.1	0.227273
590	Control	C_05	Helicrhysum stoechas	Ht_05	1	0	1	3	11	8	4.5	2.1	6.6	0.466667
591	Control	C_05	Helicrhysum stoechas	Ht_06	1	0	1	3	11	8	4.5	1	5.5	0.222222
592	Control	C_05	Helicrhysum stoechas	Ht_07	1	0	1	4	11	7	2.6	1.9	4.5	0.730769
593	Control	C_05	Helicrhysum stoechas	Ht_08	1	0	1	4	11	7	3.7	1.3	5	0.351351
594	Control	C_05	Helicrhysum stoechas	Ht_09	1	0	1	4	11	7	1.4	0.4	1.8	0.285714
595	Control	C_05	Helicrhysum stoechas	Ht_10	0	0	0	11	11	0	NA	NA	NA	NA
596	Control	C_05	Helicrhysum stoechas	Ht_11	0	0	0	11	11	0	NA	NA	NA	NA
597	Control	C_05	Helicrhysum stoechas	Ht_12	0	0	0	11	11	0	NA	NA	NA	NA
598	Control	C_05	Helicrhysum stoechas	Ht_13	0	0	0	11	11	0	NA	NA	NA	NA
599	Control	C_05	Helicrhysum stoechas	Ht_14	0	0	0	11	11	0	NA	NA	NA	NA
600	Control	C_05	Helicrhysum stoechas	Ht_15	0	0	0	11	11	0	NA	NA	NA	NA
601	Control	C_05	Helianthemum syriacum	Hy_01	1	0	1	2	11	9	2.7	0.8	3.5	0.296296
602	Control	C_05	Helianthemum syriacum	Hy_02	1	0	1	2	11	9	7.4	2.6	10	0.351351
603	Control	C_05	Helianthemum syriacum	Hy_03	1	0	1	2	11	9	6	1.9	7.9	0.316667
604	Control	C_05	Helianthemum syriacum	Hy_04	1	0	1	2	11	9	2.7	0.5	3.2	0.185185
605	Control	C_05	Helianthemum syriacum	Hy_05	1	1	0	2	4	2	NA	NA	NA	NA
606	Control	C_05	Helianthemum syriacum	Hy_06	1	1	0	2	5	3	NA	NA	NA	NA
607	Control	C_05	Helianthemum syriacum	Hy_07	1	0	1	2	11	9	3.3	0.9	4.2	0.272727
608	Control	C_05	Helianthemum syriacum	Hy_08	1	0	1	3	11	8	2.2	2	4.2	0.909091
609	Control	C_05	Helianthemum syriacum	Hy_09	1	0	1	3	11	8	2.4	1.5	3.9	0.625
610	Control	C_05	Helianthemum syriacum	Hy_10	1	1	0	3	8	5	NA	NA	NA	NA
611	Control	C_05	Helianthemum syriacum	Hy_11	1	0	1	8	11	3	0.5	0.2	0.7	0.4
612	Control	C_05	Helianthemum syriacum	Hy_12	1	0	1	9	11	2	0.9	0.1	1	0.111111
613	Control	C_05	Helianthemum syriacum	Hy_13	0	0	0	11	11	0	NA	NA	NA	NA
614	Control	C_05	Helianthemum syriacum	Hy_14	0	0	0	11	11	0	NA	NA	NA	NA
615	Control	C_05	Helianthemum syriacum	Hy_15	0	0	0	11	11	0	NA	NA	NA	NA
616	Control	C_05	Linum suffruticosum	Ls_01	1	0	1	3	11	8	1.5	0.9	2.4	0.6
617	Control	C_05	Linum suffruticosum	Ls_02	1	0	1	3	11	8	2	0.4	2.4	0.2
618	Control	C_05	Linum suffruticosum	Ls_03	1	0	1	4	11	7	1.9	0.6	2.5	0.315789
619	Control	C_05	Linum suffruticosum	Ls_04	1	0	1	4	11	7	1.3	0.2	1.5	0.153846
620	Control	C_05	Linum suffruticosum	Ls_05	1	0	1	4	11	7	1.5	1.2	2.7	0.8
621	Control	C_05	Linum suffruticosum	Ls_06	1	0	1	4	11	7	1.8	0.7	2.5	0.388889
622	Control	C_05	Linum suffruticosum	Ls_07	1	0	1	4	11	7	1.6	2.8	4.4	1.75
623	Control	C_05	Linum suffruticosum	Ls_08	1	0	1	4	11	7	1.3	1.5	2.8	1.15385
624	Control	C_05	Linum suffruticosum	Ls_09	1	0	1	7	11	4	1.3	0.5	1.8	0.384615
625	Control	C_05	Linum suffruticosum	Ls_10	0	0	0	11	11	0	NA	NA	NA	NA
626	Control	C_05	Linum suffruticosum	Ls_11	0	0	0	11	11	0	NA	NA	NA	NA
627	Control	C_05	Linum suffruticosum	Ls_12	0	0	0	11	11	0	NA	NA	NA	NA
628	Control	C_05	Linum suffruticosum	Ls_13	0	0	0	11	11	0	NA	NA	NA	NA
629	Control	C_05	Linum suffruticosum	Ls_14	0	0	0	11	11	0	NA	NA	NA	NA
630	Control	C_05	Linum suffruticosum	Ls_15	0	0	0	11	11	0	NA	NA	NA	NA
631	Control	C_05	Rosmarinus officinalis	Ro_01	0	0	0	11	11	0	NA	NA	NA	NA
632	Control	C_05	Rosmarinus officinalis	Ro_02	0	0	0	11	11	0	NA	NA	NA	NA
633	Control	C_05	Rosmarinus officinalis	Ro_03	0	0	0	11	11	0	NA	NA	NA	NA
634	Control	C_05	Rosmarinus officinalis	Ro_04	0	0	0	11	11	0	NA	NA	NA	NA
635	Control	C_05	Rosmarinus officinalis	Ro_05	0	0	0	11	11	0	NA	NA	NA	NA
636	Control	C_05	Rosmarinus officinalis	Ro_06	0	0	0	11	11	0	NA	NA	NA	NA
637	Control	C_05	Rosmarinus officinalis	Ro_07	0	0	0	11	11	0	NA	NA	NA	NA
638	Control	C_05	Rosmarinus officinalis	Ro_08	0	0	0	11	11	0	NA	NA	NA	NA
639	Control	C_05	Rosmarinus officinalis	Ro_09	0	0	0	11	11	0	NA	NA	NA	NA
640	Control	C_05	Rosmarinus officinalis	Ro_10	0	0	0	11	11	0	NA	NA	NA	NA
641	Control	C_05	Rosmarinus officinalis	Ro_11	0	0	0	11	11	0	NA	NA	NA	NA
642	Control	C_05	Rosmarinus officinalis	Ro_12	0	0	0	11	11	0	NA	NA	NA	NA
643	Control	C_05	Rosmarinus officinalis	Ro_13	0	0	0	11	11	0	NA	NA	NA	NA
644	Control	C_05	Rosmarinus officinalis	Ro_14	0	0	0	11	11	0	NA	NA	NA	NA
645	Control	C_05	Rosmarinus officinalis	Ro_15	0	0	0	11	11	0	NA	NA	NA	NA
646	Control	C_05	Stipa lagascae	Sl_01	1	0	1	2	11	9	46.9	60.4	107.3	1.28785
647	Control	C_05	Stipa lagascae	Sl_02	1	1	0	2	9	7	NA	NA	NA	NA
648	Control	C_05	Stipa lagascae	Sl_03	1	0	1	4	11	7	10.5	7.6	18.1	0.72381
649	Control	C_05	Stipa lagascae	Sl_04	1	0	1	4	11	7	6.8	4.7	11.5	0.691176
650	Control	C_05	Stipa lagascae	Sl_05	1	0	1	8	11	3	0.5	0.5	1	1
651	Control	C_05	Stipa lagascae	Sl_06	1	0	1	9	11	2	1.7	1	2.7	0.588235
652	Control	C_05	Stipa lagascae	Sl_07	1	0	1	9	11	2	1.1	1.3	2.4	1.18182
653	Control	C_05	Stipa lagascae	Sl_08	1	0	1	10	11	1	2.2	1.9	4.1	0.863636
654	Control	C_05	Stipa lagascae	Sl_09	0	0	0	11	11	0	NA	NA	NA	NA
655	Control	C_05	Stipa lagascae	Sl_10	0	0	0	11	11	0	NA	NA	NA	NA
656	Control	C_05	Stipa lagascae	Sl_11	0	0	0	11	11	0	NA	NA	NA	NA
657	Control	C_05	Stipa lagascae	Sl_12	0	0	0	11	11	0	NA	NA	NA	NA
658	Control	C_05	Stipa lagascae	Sl_13	0	0	0	11	11	0	NA	NA	NA	NA
659	Control	C_05	Stipa lagascae	Sl_14	0	0	0	11	11	0	NA	NA	NA	NA
660	Control	C_05	Stipa lagascae	Sl_15	0	0	0	11	11	0	NA	NA	NA	NA
661	Control	C_05	Thymus vulgaris	Tv_01	1	0	1	3	11	8	8.4	2.9	11.3	0.345238
662	Control	C_05	Thymus vulgaris	Tv_02	1	0	1	3	11	8	1.4	1.3	2.7	0.928571
663	Control	C_05	Thymus vulgaris	Tv_03	1	0	1	4	11	7	0.6	0.6	1.2	1
664	Control	C_05	Thymus vulgaris	Tv_04	0	0	0	11	11	0	NA	NA	NA	NA
665	Control	C_05	Thymus vulgaris	Tv_05	0	0	0	11	11	0	NA	NA	NA	NA
666	Control	C_05	Thymus vulgaris	Tv_06	0	0	0	11	11	0	NA	NA	NA	NA
667	Control	C_05	Thymus vulgaris	Tv_07	0	0	0	11	11	0	NA	NA	NA	NA
668	Control	C_05	Thymus vulgaris	Tv_08	0	0	0	11	11	0	NA	NA	NA	NA
669	Control	C_05	Thymus vulgaris	Tv_09	0	0	0	11	11	0	NA	NA	NA	NA
670	Control	C_05	Thymus vulgaris	Tv_10	0	0	0	11	11	0	NA	NA	NA	NA
671	Control	C_05	Thymus vulgaris	Tv_11	0	0	0	11	11	0	NA	NA	NA	NA
672	Control	C_05	Thymus vulgaris	Tv_12	0	0	0	11	11	0	NA	NA	NA	NA
673	Control	C_05	Thymus vulgaris	Tv_13	0	0	0	11	11	0	NA	NA	NA	NA
674	Control	C_05	Thymus vulgaris	Tv_14	0	0	0	11	11	0	NA	NA	NA	NA
675	Control	C_05	Thymus vulgaris	Tv_15	0	0	0	11	11	0	NA	NA	NA	NA
676	Leaf	L_01	Cistus clusii	Cc_01	1	0	1	3	11	8	3.7	1	4.7	0.27027
677	Leaf	L_01	Cistus clusii	Cc_02	1	0	1	3	11	8	8	2.9	10.9	0.3625
678	Leaf	L_01	Cistus clusii	Cc_03	1	0	1	3	11	8	18	4.3	22.3	0.238889
679	Leaf	L_01	Cistus clusii	Cc_04	1	0	1	3	11	8	18.8	4.7	23.5	0.25
680	Leaf	L_01	Cistus clusii	Cc_05	1	0	1	4	11	7	8.6	2.7	11.3	0.313953
681	Leaf	L_01	Cistus clusii	Cc_06	1	0	1	4	11	7	5.5	1.6	7.1	0.290909
682	Leaf	L_01	Cistus clusii	Cc_07	1	0	1	4	11	7	2.3	1.1	3.4	0.478261
683	Leaf	L_01	Cistus clusii	Cc_08	1	0	1	4	11	7	6.2	1.5	7.7	0.241935
684	Leaf	L_01	Cistus clusii	Cc_09	1	0	1	4	11	7	2.3	0.6	2.9	0.26087
685	Leaf	L_01	Cistus clusii	Cc_10	1	0	1	6	11	5	0.9	0.3	1.2	0.333333
686	Leaf	L_01	Cistus clusii	Cc_11	1	0	1	7	11	4	0.6	0.1	0.7	0.166667
687	Leaf	L_01	Cistus clusii	Cc_12	0	0	0	11	11	0	NA	NA	NA	NA
688	Leaf	L_01	Cistus clusii	Cc_13	0	0	0	11	11	0	NA	NA	NA	NA
689	Leaf	L_01	Cistus clusii	Cc_14	0	0	0	11	11	0	NA	NA	NA	NA
690	Leaf	L_01	Cistus clusii	Cc_15	0	0	0	11	11	0	NA	NA	NA	NA
691	Leaf	L_01	Gypsophila struthium	Gs_01	1	0	1	2	11	9	231.4	67.1	298.5	0.289974
692	Leaf	L_01	Gypsophila struthium	Gs_02	1	0	1	2	11	9	227.1	50.4	277.5	0.221929
693	Leaf	L_01	Gypsophila struthium	Gs_03	1	0	1	2	11	9	79.6	26.6	106.2	0.334171
694	Leaf	L_01	Gypsophila struthium	Gs_04	1	0	1	2	11	9	45.7	11.2	56.9	0.245077
695	Leaf	L_01	Gypsophila struthium	Gs_05	1	0	1	2	11	9	22.8	6.4	29.2	0.280702
696	Leaf	L_01	Gypsophila struthium	Gs_06	1	0	1	2	11	9	NA	NA	NA	NA
697	Leaf	L_01	Gypsophila struthium	Gs_07	1	0	1	2	11	9	72.5	18.1	90.6	0.249655
698	Leaf	L_01	Gypsophila struthium	Gs_08	1	0	1	2	11	9	NA	NA	NA	NA
699	Leaf	L_01	Gypsophila struthium	Gs_09	1	0	1	2	11	9	110.5	13.4	123.9	0.121267
700	Leaf	L_01	Gypsophila struthium	Gs_10	1	0	1	3	11	8	47.1	8.7	55.8	0.184713
701	Leaf	L_01	Gypsophila struthium	Gs_11	1	0	1	3	11	8	54.3	14	68.3	0.257827
702	Leaf	L_01	Gypsophila struthium	Gs_12	1	0	1	5	11	6	12.2	2	14.2	0.163934
703	Leaf	L_01	Gypsophila struthium	Gs_13	1	0	1	8	11	3	0.4	0.7	1.1	1.75
704	Leaf	L_01	Gypsophila struthium	Gs_14	0	0	0	11	11	0	NA	NA	NA	NA
705	Leaf	L_01	Gypsophila struthium	Gs_15	0	0	0	11	11	0	NA	NA	NA	NA
706	Leaf	L_01	Helianthemum squamatum	Hq_01	1	0	1	2	11	9	3.8	0.4	4.2	0.105263
707	Leaf	L_01	Helianthemum squamatum	Hq_02	1	1	0	2	4	2	NA	NA	NA	NA
708	Leaf	L_01	Helianthemum squamatum	Hq_03	1	1	0	2	7	5	NA	NA	NA	NA
709	Leaf	L_01	Helianthemum squamatum	Hq_04	1	0	1	3	11	8	4.4	0.7	5.1	0.159091
710	Leaf	L_01	Helianthemum squamatum	Hq_05	1	1	0	3	10	7	NA	NA	NA	NA
711	Leaf	L_01	Helianthemum squamatum	Hq_06	1	0	1	3	11	8	4.4	0.1	4.5	0.0227273
712	Leaf	L_01	Helianthemum squamatum	Hq_07	1	0	1	3	11	8	1.7	0.1	1.8	0.0588235
713	Leaf	L_01	Helianthemum squamatum	Hq_08	1	0	1	3	11	8	1.2	0.3	1.5	0.25
714	Leaf	L_01	Helianthemum squamatum	Hq_09	1	0	1	3	11	8	1	1.1	2.1	1.1
715	Leaf	L_01	Helianthemum squamatum	Hq_10	1	1	0	3	8	5	NA	NA	NA	NA
716	Leaf	L_01	Helianthemum squamatum	Hq_11	1	0	1	3	11	8	0.7	1.2	1.9	1.71429
717	Leaf	L_01	Helianthemum squamatum	Hq_12	1	1	0	3	5	2	NA	NA	NA	NA
718	Leaf	L_01	Helianthemum squamatum	Hq_13	1	1	0	3	5	2	NA	NA	NA	NA
719	Leaf	L_01	Helianthemum squamatum	Hq_14	0	0	0	11	11	0	NA	NA	NA	NA
720	Leaf	L_01	Helianthemum squamatum	Hq_15	0	0	0	11	11	0	NA	NA	NA	NA
721	Leaf	L_01	Helicrhysum stoechas	Ht_01	1	0	1	3	11	8	NA	NA	NA	NA
722	Leaf	L_01	Helicrhysum stoechas	Ht_02	1	0	1	3	11	8	24.2	4.8	29	0.198347
723	Leaf	L_01	Helicrhysum stoechas	Ht_03	1	0	1	4	11	7	35.1	7.6	42.7	0.216524
724	Leaf	L_01	Helicrhysum stoechas	Ht_04	0	0	0	11	11	0	NA	NA	NA	NA
725	Leaf	L_01	Helicrhysum stoechas	Ht_05	0	0	0	11	11	0	NA	NA	NA	NA
726	Leaf	L_01	Helicrhysum stoechas	Ht_06	0	0	0	11	11	0	NA	NA	NA	NA
727	Leaf	L_01	Helicrhysum stoechas	Ht_07	0	0	0	11	11	0	NA	NA	NA	NA
728	Leaf	L_01	Helicrhysum stoechas	Ht_08	0	0	0	11	11	0	NA	NA	NA	NA
729	Leaf	L_01	Helicrhysum stoechas	Ht_09	0	0	0	11	11	0	NA	NA	NA	NA
730	Leaf	L_01	Helicrhysum stoechas	Ht_10	0	0	0	11	11	0	NA	NA	NA	NA
731	Leaf	L_01	Helicrhysum stoechas	Ht_11	0	0	0	11	11	0	NA	NA	NA	NA
732	Leaf	L_01	Helicrhysum stoechas	Ht_12	0	0	0	11	11	0	NA	NA	NA	NA
733	Leaf	L_01	Helicrhysum stoechas	Ht_13	0	0	0	11	11	0	NA	NA	NA	NA
734	Leaf	L_01	Helicrhysum stoechas	Ht_14	0	0	0	11	11	0	NA	NA	NA	NA
735	Leaf	L_01	Helicrhysum stoechas	Ht_15	0	0	0	11	11	0	NA	NA	NA	NA
736	Leaf	L_01	Helianthemum syriacum	Hy_01	1	0	1	2	11	9	13.4	3.6	17	0.268657
737	Leaf	L_01	Helianthemum syriacum	Hy_02	1	0	1	2	11	9	19.8	5.2	25	0.262626
738	Leaf	L_01	Helianthemum syriacum	Hy_03	1	0	1	2	11	9	12.9	3.4	16.3	0.263566
739	Leaf	L_01	Helianthemum syriacum	Hy_04	1	0	1	2	11	9	8.5	2.7	11.2	0.317647
740	Leaf	L_01	Helianthemum syriacum	Hy_05	1	0	1	2	11	9	7.2	2.2	9.4	0.305556
741	Leaf	L_01	Helianthemum syriacum	Hy_06	1	0	1	2	11	9	8.1	4.7	12.8	0.580247
742	Leaf	L_01	Helianthemum syriacum	Hy_07	1	0	1	2	11	9	5.6	1.1	6.7	0.196429
743	Leaf	L_01	Helianthemum syriacum	Hy_08	1	0	1	3	11	8	9.6	2.6	12.2	0.270833
744	Leaf	L_01	Helianthemum syriacum	Hy_09	1	0	1	4	11	7	16	3.7	19.7	0.23125
745	Leaf	L_01	Helianthemum syriacum	Hy_10	0	0	0	11	11	0	NA	NA	NA	NA
746	Leaf	L_01	Helianthemum syriacum	Hy_11	0	0	0	11	11	0	NA	NA	NA	NA
747	Leaf	L_01	Helianthemum syriacum	Hy_12	0	0	0	11	11	0	NA	NA	NA	NA
748	Leaf	L_01	Helianthemum syriacum	Hy_13	0	0	0	11	11	0	NA	NA	NA	NA
749	Leaf	L_01	Helianthemum syriacum	Hy_14	0	0	0	11	11	0	NA	NA	NA	NA
750	Leaf	L_01	Helianthemum syriacum	Hy_15	0	0	0	11	11	0	NA	NA	NA	NA
751	Leaf	L_01	Linum suffruticosum	Ls_01	1	0	1	2	11	9	NA	NA	NA	NA
752	Leaf	L_01	Linum suffruticosum	Ls_02	1	0	1	3	11	8	5.1	2.7	7.8	0.529412
753	Leaf	L_01	Linum suffruticosum	Ls_03	1	0	1	3	11	8	9.5	3.9	13.4	0.410526
754	Leaf	L_01	Linum suffruticosum	Ls_04	1	0	1	3	11	8	5.5	3.8	9.3	0.690909
755	Leaf	L_01	Linum suffruticosum	Ls_05	1	0	1	4	11	7	3.9	2.5	6.4	0.641026
756	Leaf	L_01	Linum suffruticosum	Ls_06	1	0	1	4	11	7	9.3	2.4	11.7	0.258065
757	Leaf	L_01	Linum suffruticosum	Ls_07	1	1	0	4	5	1	NA	NA	NA	NA
758	Leaf	L_01	Linum suffruticosum	Ls_08	0	0	0	11	11	0	NA	NA	NA	NA
759	Leaf	L_01	Linum suffruticosum	Ls_09	0	0	0	11	11	0	NA	NA	NA	NA
760	Leaf	L_01	Linum suffruticosum	Ls_10	0	0	0	11	11	0	NA	NA	NA	NA
761	Leaf	L_01	Linum suffruticosum	Ls_11	0	0	0	11	11	0	NA	NA	NA	NA
762	Leaf	L_01	Linum suffruticosum	Ls_12	0	0	0	11	11	0	NA	NA	NA	NA
763	Leaf	L_01	Linum suffruticosum	Ls_13	0	0	0	11	11	0	NA	NA	NA	NA
764	Leaf	L_01	Linum suffruticosum	Ls_14	0	0	0	11	11	0	NA	NA	NA	NA
765	Leaf	L_01	Linum suffruticosum	Ls_15	0	0	0	11	11	0	NA	NA	NA	NA
766	Leaf	L_01	Rosmarinus officinalis	Ro_01	1	0	1	3	11	8	56.7	25.7	82.4	0.453263
767	Leaf	L_01	Rosmarinus officinalis	Ro_02	1	0	1	9	11	2	0.8	0.2	1	0.25
768	Leaf	L_01	Rosmarinus officinalis	Ro_03	0	0	0	11	11	0	NA	NA	NA	NA
769	Leaf	L_01	Rosmarinus officinalis	Ro_04	0	0	0	11	11	0	NA	NA	NA	NA
770	Leaf	L_01	Rosmarinus officinalis	Ro_05	0	0	0	11	11	0	NA	NA	NA	NA
771	Leaf	L_01	Rosmarinus officinalis	Ro_06	0	0	0	11	11	0	NA	NA	NA	NA
772	Leaf	L_01	Rosmarinus officinalis	Ro_07	0	0	0	11	11	0	NA	NA	NA	NA
773	Leaf	L_01	Rosmarinus officinalis	Ro_08	0	0	0	11	11	0	NA	NA	NA	NA
774	Leaf	L_01	Rosmarinus officinalis	Ro_09	0	0	0	11	11	0	NA	NA	NA	NA
775	Leaf	L_01	Rosmarinus officinalis	Ro_10	0	0	0	11	11	0	NA	NA	NA	NA
776	Leaf	L_01	Rosmarinus officinalis	Ro_11	0	0	0	11	11	0	NA	NA	NA	NA
777	Leaf	L_01	Rosmarinus officinalis	Ro_12	0	0	0	11	11	0	NA	NA	NA	NA
778	Leaf	L_01	Rosmarinus officinalis	Ro_13	0	0	0	11	11	0	NA	NA	NA	NA
779	Leaf	L_01	Rosmarinus officinalis	Ro_14	0	0	0	11	11	0	NA	NA	NA	NA
780	Leaf	L_01	Rosmarinus officinalis	Ro_15	0	0	0	11	11	0	NA	NA	NA	NA
781	Leaf	L_01	Stipa lagascae	Sl_01	1	0	1	2	11	9	27.9	30.8	58.7	1.10394
782	Leaf	L_01	Stipa lagascae	Sl_02	1	0	1	4	11	7	4.6	3.3	7.9	0.717391
783	Leaf	L_01	Stipa lagascae	Sl_03	0	0	0	11	11	0	NA	NA	NA	NA
784	Leaf	L_01	Stipa lagascae	Sl_04	0	0	0	11	11	0	NA	NA	NA	NA
785	Leaf	L_01	Stipa lagascae	Sl_05	0	0	0	11	11	0	NA	NA	NA	NA
786	Leaf	L_01	Stipa lagascae	Sl_06	0	0	0	11	11	0	NA	NA	NA	NA
787	Leaf	L_01	Stipa lagascae	Sl_07	0	0	0	11	11	0	NA	NA	NA	NA
788	Leaf	L_01	Stipa lagascae	Sl_08	0	0	0	11	11	0	NA	NA	NA	NA
789	Leaf	L_01	Stipa lagascae	Sl_09	0	0	0	11	11	0	NA	NA	NA	NA
790	Leaf	L_01	Stipa lagascae	Sl_10	0	0	0	11	11	0	NA	NA	NA	NA
791	Leaf	L_01	Stipa lagascae	Sl_11	0	0	0	11	11	0	NA	NA	NA	NA
792	Leaf	L_01	Stipa lagascae	Sl_12	0	0	0	11	11	0	NA	NA	NA	NA
793	Leaf	L_01	Stipa lagascae	Sl_13	0	0	0	11	11	0	NA	NA	NA	NA
794	Leaf	L_01	Stipa lagascae	Sl_14	0	0	0	11	11	0	NA	NA	NA	NA
795	Leaf	L_01	Stipa lagascae	Sl_15	0	0	0	11	11	0	NA	NA	NA	NA
796	Leaf	L_01	Thymus vulgaris	Tv_01	1	0	1	3	11	8	3.8	1.5	5.3	0.394737
797	Leaf	L_01	Thymus vulgaris	Tv_02	1	1	0	3	4	1	NA	NA	NA	NA
798	Leaf	L_01	Thymus vulgaris	Tv_03	1	0	1	3	11	8	17.3	5.6	22.9	0.323699
799	Leaf	L_01	Thymus vulgaris	Tv_04	1	0	1	4	11	7	23.5	4.8	28.3	0.204255
800	Leaf	L_01	Thymus vulgaris	Tv_05	1	0	1	4	11	7	12.8	4.8	17.6	0.375
801	Leaf	L_01	Thymus vulgaris	Tv_06	1	0	1	4	11	7	3.8	1.8	5.6	0.473684
802	Leaf	L_01	Thymus vulgaris	Tv_07	0	0	0	11	11	0	NA	NA	NA	NA
803	Leaf	L_01	Thymus vulgaris	Tv_08	0	0	0	11	11	0	NA	NA	NA	NA
804	Leaf	L_01	Thymus vulgaris	Tv_09	0	0	0	11	11	0	NA	NA	NA	NA
805	Leaf	L_01	Thymus vulgaris	Tv_10	0	0	0	11	11	0	NA	NA	NA	NA
806	Leaf	L_01	Thymus vulgaris	Tv_11	0	0	0	11	11	0	NA	NA	NA	NA
807	Leaf	L_01	Thymus vulgaris	Tv_12	0	0	0	11	11	0	NA	NA	NA	NA
808	Leaf	L_01	Thymus vulgaris	Tv_13	0	0	0	11	11	0	NA	NA	NA	NA
809	Leaf	L_01	Thymus vulgaris	Tv_14	0	0	0	11	11	0	NA	NA	NA	NA
810	Leaf	L_01	Thymus vulgaris	Tv_15	0	0	0	11	11	0	NA	NA	NA	NA
811	Leaf	L_02	Cistus clusii	Cc_01	1	0	1	3	11	8	2.9	0.8	3.7	0.275862
812	Leaf	L_02	Cistus clusii	Cc_02	1	1	0	3	7	4	NA	NA	NA	NA
813	Leaf	L_02	Cistus clusii	Cc_03	1	1	0	3	4	1	NA	NA	NA	NA
814	Leaf	L_02	Cistus clusii	Cc_04	1	1	0	3	9	6	NA	NA	NA	NA
815	Leaf	L_02	Cistus clusii	Cc_05	1	0	1	3	11	8	2.8	1.6	4.4	0.571429
816	Leaf	L_02	Cistus clusii	Cc_06	1	0	1	4	11	7	7.4	1.6	9	0.216216
817	Leaf	L_02	Cistus clusii	Cc_07	1	1	0	4	11	7	4.7	1.2	5.9	0.255319
818	Leaf	L_02	Cistus clusii	Cc_08	1	1	0	4	7	3	3.3	1.2	4.5	0.363636
819	Leaf	L_02	Cistus clusii	Cc_09	1	1	0	4	7	3	NA	NA	NA	NA
820	Leaf	L_02	Cistus clusii	Cc_10	1	0	1	9	11	2	0.3	0.1	0.4	0.333333
821	Leaf	L_02	Cistus clusii	Cc_11	1	0	1	10	11	1	0.5	0.1	0.6	0.2
822	Leaf	L_02	Cistus clusii	Cc_12	1	0	1	10	11	1	0.3	0.1	0.4	0.333333
823	Leaf	L_02	Cistus clusii	Cc_13	1	1	0	10	11	1	NA	NA	NA	NA
824	Leaf	L_02	Cistus clusii	Cc_14	1	0	1	10	11	1	0.2	0.2	0.4	1
825	Leaf	L_02	Cistus clusii	Cc_15	0	0	0	11	11	0	NA	NA	NA	NA
826	Leaf	L_02	Gypsophila struthium	Gs_01	1	0	1	2	11	9	351.1	47.4	398.5	0.135004
827	Leaf	L_02	Gypsophila struthium	Gs_02	1	0	1	2	11	9	132	10.3	142.3	0.0780303
828	Leaf	L_02	Gypsophila struthium	Gs_03	1	0	1	2	11	9	121.5	25.3	146.8	0.20823
829	Leaf	L_02	Gypsophila struthium	Gs_04	1	0	1	2	11	9	128	18.4	146.4	0.14375
830	Leaf	L_02	Gypsophila struthium	Gs_05	1	0	1	2	11	9	108.9	19	127.9	0.174472
831	Leaf	L_02	Gypsophila struthium	Gs_06	1	0	1	2	11	9	95	16.6	111.6	0.174737
832	Leaf	L_02	Gypsophila struthium	Gs_07	1	0	1	2	11	9	136.9	24.9	161.8	0.181885
833	Leaf	L_02	Gypsophila struthium	Gs_08	1	0	1	2	11	9	82.1	12.3	94.4	0.149817
834	Leaf	L_02	Gypsophila struthium	Gs_09	1	0	1	2	11	9	65.4	13.1	78.5	0.200306
835	Leaf	L_02	Gypsophila struthium	Gs_10	1	0	1	3	11	8	102.3	14	116.3	0.136852
836	Leaf	L_02	Gypsophila struthium	Gs_11	1	0	1	3	11	8	NA	NA	NA	NA
837	Leaf	L_02	Gypsophila struthium	Gs_12	1	0	1	3	11	8	67.6	8.7	76.3	0.128698
838	Leaf	L_02	Gypsophila struthium	Gs_13	1	0	1	3	11	8	47.5	6.8	54.3	0.143158
839	Leaf	L_02	Gypsophila struthium	Gs_14	1	1	0	4	4	0	NA	NA	NA	NA
840	Leaf	L_02	Gypsophila struthium	Gs_15	0	0	0	11	11	0	NA	NA	NA	NA
841	Leaf	L_02	Helianthemum squamatum	Hq_01	1	1	0	2	4	2	NA	NA	NA	NA
842	Leaf	L_02	Helianthemum squamatum	Hq_02	1	1	0	2	10	8	NA	NA	NA	NA
843	Leaf	L_02	Helianthemum squamatum	Hq_03	1	1	0	2	10	8	NA	NA	NA	NA
844	Leaf	L_02	Helianthemum squamatum	Hq_04	1	1	0	4	5	1	NA	NA	NA	NA
845	Leaf	L_02	Helianthemum squamatum	Hq_05	1	1	0	9	10	1	NA	NA	NA	NA
846	Leaf	L_02	Helianthemum squamatum	Hq_06	0	0	0	11	11	0	NA	NA	NA	NA
847	Leaf	L_02	Helianthemum squamatum	Hq_07	0	0	0	11	11	0	NA	NA	NA	NA
848	Leaf	L_02	Helianthemum squamatum	Hq_08	0	0	0	11	11	0	NA	NA	NA	NA
849	Leaf	L_02	Helianthemum squamatum	Hq_09	0	0	0	11	11	0	NA	NA	NA	NA
850	Leaf	L_02	Helianthemum squamatum	Hq_10	0	0	0	11	11	0	NA	NA	NA	NA
851	Leaf	L_02	Helianthemum squamatum	Hq_11	0	0	0	11	11	0	NA	NA	NA	NA
852	Leaf	L_02	Helianthemum squamatum	Hq_12	0	0	0	11	11	0	NA	NA	NA	NA
853	Leaf	L_02	Helianthemum squamatum	Hq_13	0	0	0	11	11	0	NA	NA	NA	NA
854	Leaf	L_02	Helianthemum squamatum	Hq_14	0	0	0	11	11	0	NA	NA	NA	NA
855	Leaf	L_02	Helianthemum squamatum	Hq_15	0	0	0	11	11	0	NA	NA	NA	NA
856	Leaf	L_02	Helicrhysum stoechas	Ht_01	1	1	0	4	7	3	NA	NA	NA	NA
857	Leaf	L_02	Helicrhysum stoechas	Ht_02	1	0	1	4	11	7	5.9	0.8	6.7	0.135593
858	Leaf	L_02	Helicrhysum stoechas	Ht_03	1	1	0	4	7	3	NA	NA	NA	NA
859	Leaf	L_02	Helicrhysum stoechas	Ht_04	1	0	1	4	11	7	2.1	0.8	2.9	0.380952
860	Leaf	L_02	Helicrhysum stoechas	Ht_05	1	1	0	4	7	3	NA	NA	NA	NA
861	Leaf	L_02	Helicrhysum stoechas	Ht_06	1	1	0	4	5	1	NA	NA	NA	NA
862	Leaf	L_02	Helicrhysum stoechas	Ht_07	0	0	0	11	11	0	NA	NA	NA	NA
863	Leaf	L_02	Helicrhysum stoechas	Ht_08	0	0	0	11	11	0	NA	NA	NA	NA
864	Leaf	L_02	Helicrhysum stoechas	Ht_09	0	0	0	11	11	0	NA	NA	NA	NA
865	Leaf	L_02	Helicrhysum stoechas	Ht_10	0	0	0	11	11	0	NA	NA	NA	NA
866	Leaf	L_02	Helicrhysum stoechas	Ht_11	0	0	0	11	11	0	NA	NA	NA	NA
867	Leaf	L_02	Helicrhysum stoechas	Ht_12	0	0	0	11	11	0	NA	NA	NA	NA
868	Leaf	L_02	Helicrhysum stoechas	Ht_13	0	0	0	11	11	0	NA	NA	NA	NA
869	Leaf	L_02	Helicrhysum stoechas	Ht_14	0	0	0	11	11	0	NA	NA	NA	NA
870	Leaf	L_02	Helicrhysum stoechas	Ht_15	0	0	0	11	11	0	NA	NA	NA	NA
871	Leaf	L_02	Helianthemum syriacum	Hy_01	1	0	1	2	11	9	13.7	3.4	17.1	0.248175
872	Leaf	L_02	Helianthemum syriacum	Hy_02	1	1	0	2	5	3	NA	NA	NA	NA
873	Leaf	L_02	Helianthemum syriacum	Hy_03	1	0	1	2	11	9	5.9	1	6.9	0.169492
874	Leaf	L_02	Helianthemum syriacum	Hy_04	1	1	0	2	8	6	NA	NA	NA	NA
875	Leaf	L_02	Helianthemum syriacum	Hy_05	1	1	0	3	7	4	NA	NA	NA	NA
876	Leaf	L_02	Helianthemum syriacum	Hy_06	1	1	0	4	6	2	NA	NA	NA	NA
877	Leaf	L_02	Helianthemum syriacum	Hy_07	0	0	0	11	11	0	NA	NA	NA	NA
878	Leaf	L_02	Helianthemum syriacum	Hy_08	0	0	0	11	11	0	NA	NA	NA	NA
879	Leaf	L_02	Helianthemum syriacum	Hy_09	0	0	0	11	11	0	NA	NA	NA	NA
880	Leaf	L_02	Helianthemum syriacum	Hy_10	0	0	0	11	11	0	NA	NA	NA	NA
881	Leaf	L_02	Helianthemum syriacum	Hy_11	0	0	0	11	11	0	NA	NA	NA	NA
882	Leaf	L_02	Helianthemum syriacum	Hy_12	0	0	0	11	11	0	NA	NA	NA	NA
883	Leaf	L_02	Helianthemum syriacum	Hy_13	0	0	0	11	11	0	NA	NA	NA	NA
884	Leaf	L_02	Helianthemum syriacum	Hy_14	0	0	0	11	11	0	NA	NA	NA	NA
885	Leaf	L_02	Helianthemum syriacum	Hy_15	0	0	0	11	11	0	NA	NA	NA	NA
886	Leaf	L_02	Linum suffruticosum	Ls_01	1	0	1	3	11	8	NA	NA	NA	NA
887	Leaf	L_02	Linum suffruticosum	Ls_02	1	0	1	3	11	8	7.7	2.7	10.4	0.350649
888	Leaf	L_02	Linum suffruticosum	Ls_03	1	1	0	3	9	6	NA	NA	NA	NA
889	Leaf	L_02	Linum suffruticosum	Ls_04	1	0	1	3	11	8	7.1	1.7	8.8	0.239437
890	Leaf	L_02	Linum suffruticosum	Ls_05	1	0	1	3	11	8	NA	NA	NA	NA
891	Leaf	L_02	Linum suffruticosum	Ls_06	1	1	0	4	7	3	NA	NA	NA	NA
892	Leaf	L_02	Linum suffruticosum	Ls_07	1	1	0	6	8	2	NA	NA	NA	NA
893	Leaf	L_02	Linum suffruticosum	Ls_08	1	0	1	9	11	2	0.5	0.5	1	1
894	Leaf	L_02	Linum suffruticosum	Ls_09	0	0	0	11	11	0	NA	NA	NA	NA
895	Leaf	L_02	Linum suffruticosum	Ls_10	0	0	0	11	11	0	NA	NA	NA	NA
896	Leaf	L_02	Linum suffruticosum	Ls_11	0	0	0	11	11	0	NA	NA	NA	NA
897	Leaf	L_02	Linum suffruticosum	Ls_12	0	0	0	11	11	0	NA	NA	NA	NA
898	Leaf	L_02	Linum suffruticosum	Ls_13	0	0	0	11	11	0	NA	NA	NA	NA
899	Leaf	L_02	Linum suffruticosum	Ls_14	0	0	0	11	11	0	NA	NA	NA	NA
900	Leaf	L_02	Linum suffruticosum	Ls_15	0	0	0	11	11	0	NA	NA	NA	NA
901	Leaf	L_02	Rosmarinus officinalis	Ro_01	0	0	0	11	11	0	NA	NA	NA	NA
902	Leaf	L_02	Rosmarinus officinalis	Ro_02	0	0	0	11	11	0	NA	NA	NA	NA
903	Leaf	L_02	Rosmarinus officinalis	Ro_03	0	0	0	11	11	0	NA	NA	NA	NA
904	Leaf	L_02	Rosmarinus officinalis	Ro_04	0	0	0	11	11	0	NA	NA	NA	NA
905	Leaf	L_02	Rosmarinus officinalis	Ro_05	0	0	0	11	11	0	NA	NA	NA	NA
906	Leaf	L_02	Rosmarinus officinalis	Ro_06	0	0	0	11	11	0	NA	NA	NA	NA
907	Leaf	L_02	Rosmarinus officinalis	Ro_07	0	0	0	11	11	0	NA	NA	NA	NA
908	Leaf	L_02	Rosmarinus officinalis	Ro_08	0	0	0	11	11	0	NA	NA	NA	NA
909	Leaf	L_02	Rosmarinus officinalis	Ro_09	0	0	0	11	11	0	NA	NA	NA	NA
910	Leaf	L_02	Rosmarinus officinalis	Ro_10	0	0	0	11	11	0	NA	NA	NA	NA
911	Leaf	L_02	Rosmarinus officinalis	Ro_11	0	0	0	11	11	0	NA	NA	NA	NA
912	Leaf	L_02	Rosmarinus officinalis	Ro_12	0	0	0	11	11	0	NA	NA	NA	NA
913	Leaf	L_02	Rosmarinus officinalis	Ro_13	0	0	0	11	11	0	NA	NA	NA	NA
914	Leaf	L_02	Rosmarinus officinalis	Ro_14	0	0	0	11	11	0	NA	NA	NA	NA
915	Leaf	L_02	Rosmarinus officinalis	Ro_15	0	0	0	11	11	0	NA	NA	NA	NA
916	Leaf	L_02	Stipa lagascae	Sl_01	1	0	1	3	11	8	15.4	8.8	24.2	0.571429
917	Leaf	L_02	Stipa lagascae	Sl_02	1	1	0	7	8	1	NA	NA	NA	NA
918	Leaf	L_02	Stipa lagascae	Sl_03	1	0	1	10	11	1	1.4	1	2.4	0.714286
919	Leaf	L_02	Stipa lagascae	Sl_04	1	0	1	10	11	1	0.5	1.1	1.6	2.2
920	Leaf	L_02	Stipa lagascae	Sl_05	0	0	0	11	11	0	NA	NA	NA	NA
921	Leaf	L_02	Stipa lagascae	Sl_06	0	0	0	11	11	0	NA	NA	NA	NA
922	Leaf	L_02	Stipa lagascae	Sl_07	0	0	0	11	11	0	NA	NA	NA	NA
923	Leaf	L_02	Stipa lagascae	Sl_08	0	0	0	11	11	0	NA	NA	NA	NA
924	Leaf	L_02	Stipa lagascae	Sl_09	0	0	0	11	11	0	NA	NA	NA	NA
925	Leaf	L_02	Stipa lagascae	Sl_10	0	0	0	11	11	0	NA	NA	NA	NA
926	Leaf	L_02	Stipa lagascae	Sl_11	0	0	0	11	11	0	NA	NA	NA	NA
927	Leaf	L_02	Stipa lagascae	Sl_12	0	0	0	11	11	0	NA	NA	NA	NA
928	Leaf	L_02	Stipa lagascae	Sl_13	0	0	0	11	11	0	NA	NA	NA	NA
929	Leaf	L_02	Stipa lagascae	Sl_14	0	0	0	11	11	0	NA	NA	NA	NA
930	Leaf	L_02	Stipa lagascae	Sl_15	0	0	0	11	11	0	NA	NA	NA	NA
931	Leaf	L_02	Thymus vulgaris	Tv_01	1	1	0	4	5	1	NA	NA	NA	NA
932	Leaf	L_02	Thymus vulgaris	Tv_02	1	0	1	4	11	7	35.7	5.2	40.9	0.145658
933	Leaf	L_02	Thymus vulgaris	Tv_03	1	0	1	4	11	7	13.6	2.4	16	0.176471
934	Leaf	L_02	Thymus vulgaris	Tv_04	1	0	1	4	11	7	12.1	3.4	15.5	0.280992
935	Leaf	L_02	Thymus vulgaris	Tv_05	1	0	1	4	11	7	8.9	2.2	11.1	0.247191
936	Leaf	L_02	Thymus vulgaris	Tv_06	1	0	1	9	11	2	NA	NA	NA	NA
937	Leaf	L_02	Thymus vulgaris	Tv_07	0	0	0	11	11	0	NA	NA	NA	NA
938	Leaf	L_02	Thymus vulgaris	Tv_08	0	0	0	11	11	0	NA	NA	NA	NA
939	Leaf	L_02	Thymus vulgaris	Tv_09	0	0	0	11	11	0	NA	NA	NA	NA
940	Leaf	L_02	Thymus vulgaris	Tv_10	0	0	0	11	11	0	NA	NA	NA	NA
941	Leaf	L_02	Thymus vulgaris	Tv_11	0	0	0	11	11	0	NA	NA	NA	NA
942	Leaf	L_02	Thymus vulgaris	Tv_12	0	0	0	11	11	0	NA	NA	NA	NA
943	Leaf	L_02	Thymus vulgaris	Tv_13	0	0	0	11	11	0	NA	NA	NA	NA
944	Leaf	L_02	Thymus vulgaris	Tv_14	0	0	0	11	11	0	NA	NA	NA	NA
945	Leaf	L_02	Thymus vulgaris	Tv_15	0	0	0	11	11	0	NA	NA	NA	NA
946	Leaf	L_03	Cistus clusii	Cc_01	1	0	1	2	11	9	5.6	1.9	7.5	0.339286
947	Leaf	L_03	Cistus clusii	Cc_02	1	0	1	3	11	8	2.4	1.1	3.5	0.458333
948	Leaf	L_03	Cistus clusii	Cc_03	1	0	1	3	11	8	9.8	2.4	12.2	0.244898
949	Leaf	L_03	Cistus clusii	Cc_04	1	0	1	4	11	7	4.4	1.9	6.3	0.431818
950	Leaf	L_03	Cistus clusii	Cc_05	1	0	1	4	11	7	3.4	0.8	4.2	0.235294
951	Leaf	L_03	Cistus clusii	Cc_06	1	0	1	4	11	7	2.8	0.3	3.1	0.107143
952	Leaf	L_03	Cistus clusii	Cc_07	1	0	1	4	11	7	2.8	0.4	3.2	0.142857
953	Leaf	L_03	Cistus clusii	Cc_08	1	0	1	4	11	7	2.1	0.9	3	0.428571
954	Leaf	L_03	Cistus clusii	Cc_09	1	1	0	6	8	2	NA	NA	NA	NA
955	Leaf	L_03	Cistus clusii	Cc_10	1	0	1	8	11	3	0.9	0.1	1	0.111111
956	Leaf	L_03	Cistus clusii	Cc_11	1	0	1	9	11	2	0.5	0.1	0.6	0.2
957	Leaf	L_03	Cistus clusii	Cc_12	1	0	1	9	11	2	0.4	0.1	0.5	0.25
958	Leaf	L_03	Cistus clusii	Cc_13	0	0	0	11	11	0	NA	NA	NA	NA
959	Leaf	L_03	Cistus clusii	Cc_14	0	0	0	11	11	0	NA	NA	NA	NA
960	Leaf	L_03	Cistus clusii	Cc_15	0	0	0	11	11	0	NA	NA	NA	NA
961	Leaf	L_03	Gypsophila struthium	Gs_01	1	0	1	2	11	9	NA	NA	NA	NA
962	Leaf	L_03	Gypsophila struthium	Gs_02	1	0	1	2	11	9	10.7	3.6	14.3	0.336449
963	Leaf	L_03	Gypsophila struthium	Gs_03	1	0	1	2	11	9	102.8	18.2	121	0.177043
964	Leaf	L_03	Gypsophila struthium	Gs_04	1	0	1	2	11	9	174	38.7	212.7	0.222414
965	Leaf	L_03	Gypsophila struthium	Gs_05	1	0	1	2	11	9	65.5	8.3	73.8	0.126718
966	Leaf	L_03	Gypsophila struthium	Gs_06	1	0	1	2	11	9	179.6	54.1	233.7	0.301225
967	Leaf	L_03	Gypsophila struthium	Gs_07	1	0	1	2	11	9	71.7	20.9	92.6	0.291492
968	Leaf	L_03	Gypsophila struthium	Gs_08	1	0	1	2	11	9	70.6	11.6	82.2	0.164306
969	Leaf	L_03	Gypsophila struthium	Gs_09	1	0	1	3	11	8	23.9	5.1	29	0.213389
970	Leaf	L_03	Gypsophila struthium	Gs_10	1	0	1	3	11	8	95.6	20.6	116.2	0.215481
971	Leaf	L_03	Gypsophila struthium	Gs_11	1	0	1	3	11	8	62.4	11.3	73.7	0.18109
972	Leaf	L_03	Gypsophila struthium	Gs_12	1	0	1	3	11	8	46.8	6.9	53.7	0.147436
973	Leaf	L_03	Gypsophila struthium	Gs_13	1	1	0	4	10	6	NA	NA	NA	NA
974	Leaf	L_03	Gypsophila struthium	Gs_14	1	0	1	4	11	7	8.7	2.6	11.3	0.298851
975	Leaf	L_03	Gypsophila struthium	Gs_15	0	0	0	11	11	0	NA	NA	NA	NA
976	Leaf	L_03	Helianthemum squamatum	Hq_01	1	1	0	2	4	2	NA	NA	NA	NA
977	Leaf	L_03	Helianthemum squamatum	Hq_02	1	0	1	2	11	9	3.5	0.6	4.1	0.171429
978	Leaf	L_03	Helianthemum squamatum	Hq_03	1	0	1	2	11	9	3.5	0.8	4.3	0.228571
979	Leaf	L_03	Helianthemum squamatum	Hq_04	1	1	0	3	5	2	NA	NA	NA	NA
980	Leaf	L_03	Helianthemum squamatum	Hq_05	1	1	0	3	8	5	NA	NA	NA	NA
981	Leaf	L_03	Helianthemum squamatum	Hq_06	1	0	1	3	11	8	2.2	0.5	2.7	0.227273
982	Leaf	L_03	Helianthemum squamatum	Hq_07	1	0	1	4	11	7	8.6	1.4	10	0.162791
983	Leaf	L_03	Helianthemum squamatum	Hq_08	1	0	1	9	11	2	0.5	0.1	0.6	0.2
984	Leaf	L_03	Helianthemum squamatum	Hq_09	0	0	0	11	11	0	NA	NA	NA	NA
985	Leaf	L_03	Helianthemum squamatum	Hq_10	0	0	0	11	11	0	NA	NA	NA	NA
986	Leaf	L_03	Helianthemum squamatum	Hq_11	0	0	0	11	11	0	NA	NA	NA	NA
987	Leaf	L_03	Helianthemum squamatum	Hq_12	0	0	0	11	11	0	NA	NA	NA	NA
988	Leaf	L_03	Helianthemum squamatum	Hq_13	0	0	0	11	11	0	NA	NA	NA	NA
989	Leaf	L_03	Helianthemum squamatum	Hq_14	0	0	0	11	11	0	NA	NA	NA	NA
990	Leaf	L_03	Helianthemum squamatum	Hq_15	0	0	0	11	11	0	NA	NA	NA	NA
991	Leaf	L_03	Helicrhysum stoechas	Ht_01	1	0	1	3	11	8	14.2	3.7	17.9	0.260563
992	Leaf	L_03	Helicrhysum stoechas	Ht_02	1	0	1	3	11	8	9.3	3.7	13	0.397849
993	Leaf	L_03	Helicrhysum stoechas	Ht_03	1	0	1	3	11	8	6.6	2.1	8.7	0.318182
994	Leaf	L_03	Helicrhysum stoechas	Ht_04	1	1	0	4	5	1	NA	NA	NA	NA
995	Leaf	L_03	Helicrhysum stoechas	Ht_05	1	0	1	4	11	7	3	1.4	4.4	0.466667
996	Leaf	L_03	Helicrhysum stoechas	Ht_06	1	0	1	6	11	5	4.1	0.8	4.9	0.195122
997	Leaf	L_03	Helicrhysum stoechas	Ht_07	0	0	0	11	11	0	NA	NA	NA	NA
998	Leaf	L_03	Helicrhysum stoechas	Ht_08	0	0	0	11	11	0	NA	NA	NA	NA
999	Leaf	L_03	Helicrhysum stoechas	Ht_09	0	0	0	11	11	0	NA	NA	NA	NA
1000	Leaf	L_03	Helicrhysum stoechas	Ht_10	0	0	0	11	11	0	NA	NA	NA	NA
1001	Leaf	L_03	Helicrhysum stoechas	Ht_11	0	0	0	11	11	0	NA	NA	NA	NA
1002	Leaf	L_03	Helicrhysum stoechas	Ht_12	0	0	0	11	11	0	NA	NA	NA	NA
1003	Leaf	L_03	Helicrhysum stoechas	Ht_13	0	0	0	11	11	0	NA	NA	NA	NA
1004	Leaf	L_03	Helicrhysum stoechas	Ht_14	0	0	0	11	11	0	NA	NA	NA	NA
1005	Leaf	L_03	Helicrhysum stoechas	Ht_15	0	0	0	11	11	0	NA	NA	NA	NA
1006	Leaf	L_03	Helianthemum syriacum	Hy_01	1	0	1	2	11	9	7	4.3	11.3	0.614286
1007	Leaf	L_03	Helianthemum syriacum	Hy_02	1	0	1	2	11	9	3.2	1.1	4.3	0.34375
1008	Leaf	L_03	Helianthemum syriacum	Hy_03	1	0	1	3	11	8	1.1	0.1	1.2	0.0909091
1009	Leaf	L_03	Helianthemum syriacum	Hy_04	1	0	1	3	11	8	5.9	2.5	8.4	0.423729
1010	Leaf	L_03	Helianthemum syriacum	Hy_05	1	0	1	3	11	8	2.8	3	5.8	1.07143
1011	Leaf	L_03	Helianthemum syriacum	Hy_06	1	0	1	3	11	8	6.2	3.3	9.5	0.532258
1012	Leaf	L_03	Helianthemum syriacum	Hy_07	1	0	1	3	11	8	1.7	1.1	2.8	0.647059
1013	Leaf	L_03	Helianthemum syriacum	Hy_08	1	0	1	3	11	8	3.4	1.1	4.5	0.323529
1014	Leaf	L_03	Helianthemum syriacum	Hy_09	1	0	1	4	11	7	4.1	1.4	5.5	0.341463
1015	Leaf	L_03	Helianthemum syriacum	Hy_10	1	0	1	4	11	7	4.8	3.4	8.2	0.708333
1016	Leaf	L_03	Helianthemum syriacum	Hy_11	0	0	0	11	11	0	NA	NA	NA	NA
1017	Leaf	L_03	Helianthemum syriacum	Hy_12	0	0	0	11	11	0	NA	NA	NA	NA
1018	Leaf	L_03	Helianthemum syriacum	Hy_13	0	0	0	11	11	0	NA	NA	NA	NA
1019	Leaf	L_03	Helianthemum syriacum	Hy_14	0	0	0	11	11	0	NA	NA	NA	NA
1020	Leaf	L_03	Helianthemum syriacum	Hy_15	0	0	0	11	11	0	NA	NA	NA	NA
1021	Leaf	L_03	Linum suffruticosum	Ls_01	1	0	1	3	11	8	3.1	1.4	4.5	0.451613
1022	Leaf	L_03	Linum suffruticosum	Ls_02	1	0	1	3	11	8	5.4	2.2	7.6	0.407407
1023	Leaf	L_03	Linum suffruticosum	Ls_03	1	0	1	3	11	8	NA	NA	NA	NA
1024	Leaf	L_03	Linum suffruticosum	Ls_04	1	0	1	3	11	8	5.4	1.9	7.3	0.351852
1025	Leaf	L_03	Linum suffruticosum	Ls_05	1	1	0	4	8	4	NA	NA	NA	NA
1026	Leaf	L_03	Linum suffruticosum	Ls_06	1	1	0	4	9	5	NA	NA	NA	NA
1027	Leaf	L_03	Linum suffruticosum	Ls_07	1	0	1	4	11	7	0.8	0.6	1.4	0.75
1028	Leaf	L_03	Linum suffruticosum	Ls_08	1	0	1	4	11	7	3.2	1.9	5.1	0.59375
1029	Leaf	L_03	Linum suffruticosum	Ls_09	1	0	1	5	11	6	1	0.3	1.3	0.3
1030	Leaf	L_03	Linum suffruticosum	Ls_10	1	0	1	9	11	2	0.5	0.1	0.6	0.2
1031	Leaf	L_03	Linum suffruticosum	Ls_11	0	0	0	11	11	0	NA	NA	NA	NA
1032	Leaf	L_03	Linum suffruticosum	Ls_12	0	0	0	11	11	0	NA	NA	NA	NA
1033	Leaf	L_03	Linum suffruticosum	Ls_13	0	0	0	11	11	0	NA	NA	NA	NA
1034	Leaf	L_03	Linum suffruticosum	Ls_14	0	0	0	11	11	0	NA	NA	NA	NA
1035	Leaf	L_03	Linum suffruticosum	Ls_15	0	0	0	11	11	0	NA	NA	NA	NA
1036	Leaf	L_03	Rosmarinus officinalis	Ro_01	0	0	0	11	11	0	NA	NA	NA	NA
1037	Leaf	L_03	Rosmarinus officinalis	Ro_02	0	0	0	11	11	0	NA	NA	NA	NA
1038	Leaf	L_03	Rosmarinus officinalis	Ro_03	0	0	0	11	11	0	NA	NA	NA	NA
1039	Leaf	L_03	Rosmarinus officinalis	Ro_04	0	0	0	11	11	0	NA	NA	NA	NA
1040	Leaf	L_03	Rosmarinus officinalis	Ro_05	0	0	0	11	11	0	NA	NA	NA	NA
1041	Leaf	L_03	Rosmarinus officinalis	Ro_06	0	0	0	11	11	0	NA	NA	NA	NA
1042	Leaf	L_03	Rosmarinus officinalis	Ro_07	0	0	0	11	11	0	NA	NA	NA	NA
1043	Leaf	L_03	Rosmarinus officinalis	Ro_08	0	0	0	11	11	0	NA	NA	NA	NA
1044	Leaf	L_03	Rosmarinus officinalis	Ro_09	0	0	0	11	11	0	NA	NA	NA	NA
1045	Leaf	L_03	Rosmarinus officinalis	Ro_10	0	0	0	11	11	0	NA	NA	NA	NA
1046	Leaf	L_03	Rosmarinus officinalis	Ro_11	0	0	0	11	11	0	NA	NA	NA	NA
1047	Leaf	L_03	Rosmarinus officinalis	Ro_12	0	0	0	11	11	0	NA	NA	NA	NA
1048	Leaf	L_03	Rosmarinus officinalis	Ro_13	0	0	0	11	11	0	NA	NA	NA	NA
1049	Leaf	L_03	Rosmarinus officinalis	Ro_14	0	0	0	11	11	0	NA	NA	NA	NA
1050	Leaf	L_03	Rosmarinus officinalis	Ro_15	0	0	0	11	11	0	NA	NA	NA	NA
1051	Leaf	L_03	Stipa lagascae	Sl_01	1	0	1	6	11	5	5	4.2	9.2	0.84
1052	Leaf	L_03	Stipa lagascae	Sl_02	1	0	1	9	11	2	2.4	2	4.4	0.833333
1053	Leaf	L_03	Stipa lagascae	Sl_03	1	0	1	9	11	2	1.5	1.7	3.2	1.13333
1054	Leaf	L_03	Stipa lagascae	Sl_04	0	0	0	11	11	0	NA	NA	NA	NA
1055	Leaf	L_03	Stipa lagascae	Sl_05	0	0	0	11	11	0	NA	NA	NA	NA
1056	Leaf	L_03	Stipa lagascae	Sl_06	0	0	0	11	11	0	NA	NA	NA	NA
1057	Leaf	L_03	Stipa lagascae	Sl_07	0	0	0	11	11	0	NA	NA	NA	NA
1058	Leaf	L_03	Stipa lagascae	Sl_08	0	0	0	11	11	0	NA	NA	NA	NA
1059	Leaf	L_03	Stipa lagascae	Sl_09	0	0	0	11	11	0	NA	NA	NA	NA
1060	Leaf	L_03	Stipa lagascae	Sl_10	0	0	0	11	11	0	NA	NA	NA	NA
1061	Leaf	L_03	Stipa lagascae	Sl_11	0	0	0	11	11	0	NA	NA	NA	NA
1062	Leaf	L_03	Stipa lagascae	Sl_12	0	0	0	11	11	0	NA	NA	NA	NA
1063	Leaf	L_03	Stipa lagascae	Sl_13	0	0	0	11	11	0	NA	NA	NA	NA
1064	Leaf	L_03	Stipa lagascae	Sl_14	0	0	0	11	11	0	NA	NA	NA	NA
1065	Leaf	L_03	Stipa lagascae	Sl_15	0	0	0	11	11	0	NA	NA	NA	NA
1066	Leaf	L_03	Thymus vulgaris	Tv_01	1	0	1	3	11	8	11.1	3.4	14.5	0.306306
1067	Leaf	L_03	Thymus vulgaris	Tv_02	1	0	1	3	11	8	9.7	2.8	12.5	0.28866
1068	Leaf	L_03	Thymus vulgaris	Tv_03	1	0	1	3	11	8	4.8	3.9	8.7	0.8125
1069	Leaf	L_03	Thymus vulgaris	Tv_04	1	0	1	3	11	8	15	5.3	20.3	0.353333
1070	Leaf	L_03	Thymus vulgaris	Tv_05	0	0	0	11	11	0	NA	NA	NA	NA
1071	Leaf	L_03	Thymus vulgaris	Tv_06	0	0	0	11	11	0	NA	NA	NA	NA
1072	Leaf	L_03	Thymus vulgaris	Tv_07	0	0	0	11	11	0	NA	NA	NA	NA
1073	Leaf	L_03	Thymus vulgaris	Tv_08	0	0	0	11	11	0	NA	NA	NA	NA
1074	Leaf	L_03	Thymus vulgaris	Tv_09	0	0	0	11	11	0	NA	NA	NA	NA
1075	Leaf	L_03	Thymus vulgaris	Tv_10	0	0	0	11	11	0	NA	NA	NA	NA
1076	Leaf	L_03	Thymus vulgaris	Tv_11	0	0	0	11	11	0	NA	NA	NA	NA
1077	Leaf	L_03	Thymus vulgaris	Tv_12	0	0	0	11	11	0	NA	NA	NA	NA
1078	Leaf	L_03	Thymus vulgaris	Tv_13	0	0	0	11	11	0	NA	NA	NA	NA
1079	Leaf	L_03	Thymus vulgaris	Tv_14	0	0	0	11	11	0	NA	NA	NA	NA
1080	Leaf	L_03	Thymus vulgaris	Tv_15	0	0	0	11	11	0	NA	NA	NA	NA
1081	Leaf	L_04	Cistus clusii	Cc_01	1	0	1	3	11	8	6.1	1.7	7.8	0.278689
1082	Leaf	L_04	Cistus clusii	Cc_02	1	0	1	3	11	8	6.6	1.8	8.4	0.272727
1083	Leaf	L_04	Cistus clusii	Cc_03	1	1	0	4	9	5	NA	NA	NA	NA
1084	Leaf	L_04	Cistus clusii	Cc_04	1	0	1	4	11	7	6.1	1.5	7.6	0.245902
1085	Leaf	L_04	Cistus clusii	Cc_05	1	1	0	4	6	2	NA	NA	NA	NA
1086	Leaf	L_04	Cistus clusii	Cc_06	1	0	1	10	11	1	NA	NA	NA	NA
1087	Leaf	L_04	Cistus clusii	Cc_07	1	0	1	10	11	1	0.5	0.2	0.7	0.4
1088	Leaf	L_04	Cistus clusii	Cc_08	1	0	1	10	11	1	0.2	0.1	0.3	0.5
1089	Leaf	L_04	Cistus clusii	Cc_09	0	0	0	11	11	0	NA	NA	NA	NA
1090	Leaf	L_04	Cistus clusii	Cc_10	0	0	0	11	11	0	NA	NA	NA	NA
1091	Leaf	L_04	Cistus clusii	Cc_11	0	0	0	11	11	0	NA	NA	NA	NA
1092	Leaf	L_04	Cistus clusii	Cc_12	0	0	0	11	11	0	NA	NA	NA	NA
1093	Leaf	L_04	Cistus clusii	Cc_13	0	0	0	11	11	0	NA	NA	NA	NA
1094	Leaf	L_04	Cistus clusii	Cc_14	0	0	0	11	11	0	NA	NA	NA	NA
1095	Leaf	L_04	Cistus clusii	Cc_15	0	0	0	11	11	0	NA	NA	NA	NA
1096	Leaf	L_04	Gypsophila struthium	Gs_01	1	0	1	2	11	9	157	28.3	185.3	0.180255
1097	Leaf	L_04	Gypsophila struthium	Gs_02	1	0	1	2	11	9	211.5	27.4	238.9	0.129551
1098	Leaf	L_04	Gypsophila struthium	Gs_03	1	0	1	2	11	9	183.2	29.8	213	0.162664
1099	Leaf	L_04	Gypsophila struthium	Gs_04	1	0	1	2	11	9	141.7	19.5	161.2	0.137615
1100	Leaf	L_04	Gypsophila struthium	Gs_05	1	0	1	2	11	9	141.5	25.9	167.4	0.183039
1101	Leaf	L_04	Gypsophila struthium	Gs_06	1	0	1	2	11	9	93.1	19.8	112.9	0.212675
1102	Leaf	L_04	Gypsophila struthium	Gs_07	1	0	1	2	11	9	76.9	11.2	88.1	0.145644
1103	Leaf	L_04	Gypsophila struthium	Gs_08	1	0	1	2	11	9	120.5	14.1	134.6	0.117012
1104	Leaf	L_04	Gypsophila struthium	Gs_09	1	0	1	2	11	9	NA	NA	NA	NA
1105	Leaf	L_04	Gypsophila struthium	Gs_10	1	0	1	2	11	9	136.8	19.7	156.5	0.144006
1106	Leaf	L_04	Gypsophila struthium	Gs_11	1	0	1	2	11	9	34.3	7.6	41.9	0.221574
1107	Leaf	L_04	Gypsophila struthium	Gs_12	1	0	1	3	11	8	82.7	11.1	93.8	0.13422
1108	Leaf	L_04	Gypsophila struthium	Gs_13	0	0	0	11	11	0	NA	NA	NA	NA
1109	Leaf	L_04	Gypsophila struthium	Gs_14	0	0	0	11	11	0	NA	NA	NA	NA
1110	Leaf	L_04	Gypsophila struthium	Gs_15	0	0	0	11	11	0	NA	NA	NA	NA
1111	Leaf	L_04	Helianthemum squamatum	Hq_01	1	0	1	2	11	9	5.1	1.3	6.4	0.254902
1112	Leaf	L_04	Helianthemum squamatum	Hq_02	1	1	0	2	5	3	NA	NA	NA	NA
1113	Leaf	L_04	Helianthemum squamatum	Hq_03	1	0	1	2	11	9	4.5	0.8	5.3	0.177778
1114	Leaf	L_04	Helianthemum squamatum	Hq_04	1	0	1	2	11	9	8.1	1.2	9.3	0.148148
1115	Leaf	L_04	Helianthemum squamatum	Hq_05	1	0	1	2	11	9	3.9	0.9	4.8	0.230769
1116	Leaf	L_04	Helianthemum squamatum	Hq_06	1	0	1	4	11	7	1.5	0.1	1.6	0.0666667
1117	Leaf	L_04	Helianthemum squamatum	Hq_07	1	1	0	9	10	1	NA	NA	NA	NA
1118	Leaf	L_04	Helianthemum squamatum	Hq_08	1	0	1	9	11	2	0.9	0.2	1.1	0.222222
1119	Leaf	L_04	Helianthemum squamatum	Hq_09	0	0	0	11	11	0	NA	NA	NA	NA
1120	Leaf	L_04	Helianthemum squamatum	Hq_10	0	0	0	11	11	0	NA	NA	NA	NA
1121	Leaf	L_04	Helianthemum squamatum	Hq_11	0	0	0	11	11	0	NA	NA	NA	NA
1122	Leaf	L_04	Helianthemum squamatum	Hq_12	0	0	0	11	11	0	NA	NA	NA	NA
1123	Leaf	L_04	Helianthemum squamatum	Hq_13	0	0	0	11	11	0	NA	NA	NA	NA
1124	Leaf	L_04	Helianthemum squamatum	Hq_14	0	0	0	11	11	0	NA	NA	NA	NA
1125	Leaf	L_04	Helianthemum squamatum	Hq_15	0	0	0	11	11	0	NA	NA	NA	NA
1126	Leaf	L_04	Helicrhysum stoechas	Ht_01	1	0	1	3	11	8	4	0.8	4.8	0.2
1127	Leaf	L_04	Helicrhysum stoechas	Ht_02	1	0	1	3	11	8	15.7	5	20.7	0.318471
1128	Leaf	L_04	Helicrhysum stoechas	Ht_03	1	0	1	3	11	8	21.1	7.8	28.9	0.369668
1129	Leaf	L_04	Helicrhysum stoechas	Ht_04	1	0	1	3	11	8	15.6	2.2	17.8	0.141026
1130	Leaf	L_04	Helicrhysum stoechas	Ht_05	0	0	0	11	11	0	NA	NA	NA	NA
1131	Leaf	L_04	Helicrhysum stoechas	Ht_06	0	0	0	11	11	0	NA	NA	NA	NA
1132	Leaf	L_04	Helicrhysum stoechas	Ht_07	0	0	0	11	11	0	NA	NA	NA	NA
1133	Leaf	L_04	Helicrhysum stoechas	Ht_08	0	0	0	11	11	0	NA	NA	NA	NA
1134	Leaf	L_04	Helicrhysum stoechas	Ht_09	0	0	0	11	11	0	NA	NA	NA	NA
1135	Leaf	L_04	Helicrhysum stoechas	Ht_10	0	0	0	11	11	0	NA	NA	NA	NA
1136	Leaf	L_04	Helicrhysum stoechas	Ht_11	0	0	0	11	11	0	NA	NA	NA	NA
1137	Leaf	L_04	Helicrhysum stoechas	Ht_12	0	0	0	11	11	0	NA	NA	NA	NA
1138	Leaf	L_04	Helicrhysum stoechas	Ht_13	0	0	0	11	11	0	NA	NA	NA	NA
1139	Leaf	L_04	Helicrhysum stoechas	Ht_14	0	0	0	11	11	0	NA	NA	NA	NA
1140	Leaf	L_04	Helicrhysum stoechas	Ht_15	0	0	0	11	11	0	NA	NA	NA	NA
1141	Leaf	L_04	Helianthemum syriacum	Hy_01	1	0	1	2	11	9	3.6	0.9	4.5	0.25
1142	Leaf	L_04	Helianthemum syriacum	Hy_02	1	0	1	2	11	9	4	1.5	5.5	0.375
1143	Leaf	L_04	Helianthemum syriacum	Hy_03	1	0	1	3	11	8	2.4	0.8	3.2	0.333333
1144	Leaf	L_04	Helianthemum syriacum	Hy_04	1	0	1	3	11	8	11	2.8	13.8	0.254545
1145	Leaf	L_04	Helianthemum syriacum	Hy_05	1	0	1	3	11	8	8.5	2.8	11.3	0.329412
1146	Leaf	L_04	Helianthemum syriacum	Hy_06	1	0	1	3	11	8	3.6	1.4	5	0.388889
1147	Leaf	L_04	Helianthemum syriacum	Hy_07	1	0	1	3	11	8	2.9	1.4	4.3	0.482759
1148	Leaf	L_04	Helianthemum syriacum	Hy_08	1	0	1	3	11	8	4.3	1.2	5.5	0.27907
1149	Leaf	L_04	Helianthemum syriacum	Hy_09	1	0	1	3	11	8	9.8	2.4	12.2	0.244898
1150	Leaf	L_04	Helianthemum syriacum	Hy_10	1	0	1	9	11	2	0.5	0.2	0.7	0.4
1151	Leaf	L_04	Helianthemum syriacum	Hy_11	0	0	0	11	11	0	NA	NA	NA	NA
1152	Leaf	L_04	Helianthemum syriacum	Hy_12	0	0	0	11	11	0	NA	NA	NA	NA
1153	Leaf	L_04	Helianthemum syriacum	Hy_13	0	0	0	11	11	0	NA	NA	NA	NA
1154	Leaf	L_04	Helianthemum syriacum	Hy_14	0	0	0	11	11	0	NA	NA	NA	NA
1155	Leaf	L_04	Helianthemum syriacum	Hy_15	0	0	0	11	11	0	NA	NA	NA	NA
1156	Leaf	L_04	Linum suffruticosum	Ls_01	1	0	1	3	11	8	5.9	1.3	7.2	0.220339
1157	Leaf	L_04	Linum suffruticosum	Ls_02	1	0	1	3	11	8	3.7	1.5	5.2	0.405405
1158	Leaf	L_04	Linum suffruticosum	Ls_03	1	0	1	4	11	7	3.2	1.4	4.6	0.4375
1159	Leaf	L_04	Linum suffruticosum	Ls_04	1	0	1	4	11	7	2.2	0.9	3.1	0.409091
1160	Leaf	L_04	Linum suffruticosum	Ls_05	1	0	1	4	11	7	1.9	0.5	2.4	0.263158
1161	Leaf	L_04	Linum suffruticosum	Ls_06	1	0	1	4	11	7	1.3	0.4	1.7	0.307692
1162	Leaf	L_04	Linum suffruticosum	Ls_07	1	1	0	10	11	1	NA	NA	NA	NA
1163	Leaf	L_04	Linum suffruticosum	Ls_08	0	0	0	11	11	0	NA	NA	NA	NA
1164	Leaf	L_04	Linum suffruticosum	Ls_09	0	0	0	11	11	0	NA	NA	NA	NA
1165	Leaf	L_04	Linum suffruticosum	Ls_10	0	0	0	11	11	0	NA	NA	NA	NA
1166	Leaf	L_04	Linum suffruticosum	Ls_11	0	0	0	11	11	0	NA	NA	NA	NA
1167	Leaf	L_04	Linum suffruticosum	Ls_12	0	0	0	11	11	0	NA	NA	NA	NA
1168	Leaf	L_04	Linum suffruticosum	Ls_13	0	0	0	11	11	0	NA	NA	NA	NA
1169	Leaf	L_04	Linum suffruticosum	Ls_14	0	0	0	11	11	0	NA	NA	NA	NA
1170	Leaf	L_04	Linum suffruticosum	Ls_15	0	0	0	11	11	0	NA	NA	NA	NA
1171	Leaf	L_04	Rosmarinus officinalis	Ro_01	0	0	0	11	11	0	NA	NA	NA	NA
1172	Leaf	L_04	Rosmarinus officinalis	Ro_02	0	0	0	11	11	0	NA	NA	NA	NA
1173	Leaf	L_04	Rosmarinus officinalis	Ro_03	0	0	0	11	11	0	NA	NA	NA	NA
1174	Leaf	L_04	Rosmarinus officinalis	Ro_04	0	0	0	11	11	0	NA	NA	NA	NA
1175	Leaf	L_04	Rosmarinus officinalis	Ro_05	0	0	0	11	11	0	NA	NA	NA	NA
1176	Leaf	L_04	Rosmarinus officinalis	Ro_06	0	0	0	11	11	0	NA	NA	NA	NA
1177	Leaf	L_04	Rosmarinus officinalis	Ro_07	0	0	0	11	11	0	NA	NA	NA	NA
1178	Leaf	L_04	Rosmarinus officinalis	Ro_08	0	0	0	11	11	0	NA	NA	NA	NA
1179	Leaf	L_04	Rosmarinus officinalis	Ro_09	0	0	0	11	11	0	NA	NA	NA	NA
1180	Leaf	L_04	Rosmarinus officinalis	Ro_10	0	0	0	11	11	0	NA	NA	NA	NA
1181	Leaf	L_04	Rosmarinus officinalis	Ro_11	0	0	0	11	11	0	NA	NA	NA	NA
1182	Leaf	L_04	Rosmarinus officinalis	Ro_12	0	0	0	11	11	0	NA	NA	NA	NA
1183	Leaf	L_04	Rosmarinus officinalis	Ro_13	0	0	0	11	11	0	NA	NA	NA	NA
1184	Leaf	L_04	Rosmarinus officinalis	Ro_14	0	0	0	11	11	0	NA	NA	NA	NA
1185	Leaf	L_04	Rosmarinus officinalis	Ro_15	0	0	0	11	11	0	NA	NA	NA	NA
1186	Leaf	L_04	Stipa lagascae	Sl_01	1	0	1	2	11	9	NA	NA	NA	NA
1187	Leaf	L_04	Stipa lagascae	Sl_02	1	0	1	9	11	2	1	1.5	2.5	1.5
1188	Leaf	L_04	Stipa lagascae	Sl_03	1	0	1	10	11	1	0.9	1.4	2.3	1.55556
1189	Leaf	L_04	Stipa lagascae	Sl_04	1	0	1	10	11	1	0.8	1.8	2.6	2.25
1190	Leaf	L_04	Stipa lagascae	Sl_05	1	0	1	10	11	1	1.1	0.8	1.9	0.727273
1191	Leaf	L_04	Stipa lagascae	Sl_06	1	1	0	10	11	1	NA	NA	NA	NA
1192	Leaf	L_04	Stipa lagascae	Sl_07	0	0	0	11	11	0	NA	NA	NA	NA
1193	Leaf	L_04	Stipa lagascae	Sl_08	0	0	0	11	11	0	NA	NA	NA	NA
1194	Leaf	L_04	Stipa lagascae	Sl_09	0	0	0	11	11	0	NA	NA	NA	NA
1195	Leaf	L_04	Stipa lagascae	Sl_10	0	0	0	11	11	0	NA	NA	NA	NA
1196	Leaf	L_04	Stipa lagascae	Sl_11	0	0	0	11	11	0	NA	NA	NA	NA
1197	Leaf	L_04	Stipa lagascae	Sl_12	0	0	0	11	11	0	NA	NA	NA	NA
1198	Leaf	L_04	Stipa lagascae	Sl_13	0	0	0	11	11	0	NA	NA	NA	NA
1199	Leaf	L_04	Stipa lagascae	Sl_14	0	0	0	11	11	0	NA	NA	NA	NA
1200	Leaf	L_04	Stipa lagascae	Sl_15	0	0	0	11	11	0	NA	NA	NA	NA
1201	Leaf	L_04	Thymus vulgaris	Tv_01	1	0	1	3	11	8	9.6	2.5	12.1	0.260417
1202	Leaf	L_04	Thymus vulgaris	Tv_02	1	0	1	3	11	8	14.7	6.6	21.3	0.44898
1203	Leaf	L_04	Thymus vulgaris	Tv_03	1	1	0	3	5	2	NA	NA	NA	NA
1204	Leaf	L_04	Thymus vulgaris	Tv_04	1	0	1	3	11	8	16.4	5.6	22	0.341463
1205	Leaf	L_04	Thymus vulgaris	Tv_05	1	0	1	4	11	7	10.1	2.8	12.9	0.277228
1206	Leaf	L_04	Thymus vulgaris	Tv_06	0	0	0	11	11	0	NA	NA	NA	NA
1207	Leaf	L_04	Thymus vulgaris	Tv_07	0	0	0	11	11	0	NA	NA	NA	NA
1208	Leaf	L_04	Thymus vulgaris	Tv_08	0	0	0	11	11	0	NA	NA	NA	NA
1209	Leaf	L_04	Thymus vulgaris	Tv_09	0	0	0	11	11	0	NA	NA	NA	NA
1210	Leaf	L_04	Thymus vulgaris	Tv_10	0	0	0	11	11	0	NA	NA	NA	NA
1211	Leaf	L_04	Thymus vulgaris	Tv_11	0	0	0	11	11	0	NA	NA	NA	NA
1212	Leaf	L_04	Thymus vulgaris	Tv_12	0	0	0	11	11	0	NA	NA	NA	NA
1213	Leaf	L_04	Thymus vulgaris	Tv_13	0	0	0	11	11	0	NA	NA	NA	NA
1214	Leaf	L_04	Thymus vulgaris	Tv_14	0	0	0	11	11	0	NA	NA	NA	NA
1215	Leaf	L_04	Thymus vulgaris	Tv_15	0	0	0	11	11	0	NA	NA	NA	NA
1216	Leaf	L_05	Cistus clusii	Cc_01	1	0	1	2	11	9	1.7	0.8	2.5	0.470588
1217	Leaf	L_05	Cistus clusii	Cc_02	1	0	1	3	11	8	2.3	0.8	3.1	0.347826
1218	Leaf	L_05	Cistus clusii	Cc_03	1	0	1	3	11	8	2.9	0.8	3.7	0.275862
1219	Leaf	L_05	Cistus clusii	Cc_04	1	0	1	3	11	8	1.6	0.1	1.7	0.0625
1220	Leaf	L_05	Cistus clusii	Cc_05	1	0	1	3	11	8	2.7	0.4	3.1	0.148148
1221	Leaf	L_05	Cistus clusii	Cc_06	1	0	1	4	11	7	1.2	0.2	1.4	0.166667
1222	Leaf	L_05	Cistus clusii	Cc_07	1	0	1	9	11	2	NA	NA	NA	NA
1223	Leaf	L_05	Cistus clusii	Cc_08	0	0	0	11	11	0	NA	NA	NA	NA
1224	Leaf	L_05	Cistus clusii	Cc_09	0	0	0	11	11	0	NA	NA	NA	NA
1225	Leaf	L_05	Cistus clusii	Cc_10	0	0	0	11	11	0	NA	NA	NA	NA
1226	Leaf	L_05	Cistus clusii	Cc_11	0	0	0	11	11	0	NA	NA	NA	NA
1227	Leaf	L_05	Cistus clusii	Cc_12	0	0	0	11	11	0	NA	NA	NA	NA
1228	Leaf	L_05	Cistus clusii	Cc_13	0	0	0	11	11	0	NA	NA	NA	NA
1229	Leaf	L_05	Cistus clusii	Cc_14	0	0	0	11	11	0	NA	NA	NA	NA
1230	Leaf	L_05	Cistus clusii	Cc_15	0	0	0	11	11	0	NA	NA	NA	NA
1231	Leaf	L_05	Gypsophila struthium	Gs_01	1	0	1	2	11	9	55.8	9.4	65.2	0.168459
1232	Leaf	L_05	Gypsophila struthium	Gs_02	1	0	1	2	11	9	66	18.5	84.5	0.280303
1233	Leaf	L_05	Gypsophila struthium	Gs_03	1	0	1	2	11	9	NA	NA	NA	NA
1234	Leaf	L_05	Gypsophila struthium	Gs_04	1	0	1	2	11	9	12.8	5.9	18.7	0.460938
1235	Leaf	L_05	Gypsophila struthium	Gs_05	1	0	1	2	11	9	94.1	20.5	114.6	0.217853
1236	Leaf	L_05	Gypsophila struthium	Gs_06	1	0	1	2	11	9	5	1.7	6.7	0.34
1237	Leaf	L_05	Gypsophila struthium	Gs_07	1	0	1	2	11	9	44.7	6.5	51.2	0.145414
1238	Leaf	L_05	Gypsophila struthium	Gs_08	1	0	1	2	11	9	7.6	1.5	9.1	0.197368
1239	Leaf	L_05	Gypsophila struthium	Gs_09	1	0	1	2	11	9	168.2	20.3	188.5	0.12069
1240	Leaf	L_05	Gypsophila struthium	Gs_10	1	0	1	2	11	9	109.4	25.1	134.5	0.229433
1241	Leaf	L_05	Gypsophila struthium	Gs_11	1	0	1	2	11	9	48	11.7	59.7	0.24375
1242	Leaf	L_05	Gypsophila struthium	Gs_12	1	0	1	2	11	9	119	22	141	0.184874
1243	Leaf	L_05	Gypsophila struthium	Gs_13	1	0	1	3	11	8	54.9	6.1	61	0.111111
1244	Leaf	L_05	Gypsophila struthium	Gs_14	0	0	0	11	11	0	NA	NA	NA	NA
1245	Leaf	L_05	Gypsophila struthium	Gs_15	0	0	0	11	11	0	NA	NA	NA	NA
1246	Leaf	L_05	Helianthemum squamatum	Hq_01	1	0	1	2	11	9	1.9	1.2	3.1	0.631579
1247	Leaf	L_05	Helianthemum squamatum	Hq_02	1	1	0	2	10	8	NA	NA	NA	NA
1248	Leaf	L_05	Helianthemum squamatum	Hq_03	1	1	0	3	4	1	NA	NA	NA	NA
1249	Leaf	L_05	Helianthemum squamatum	Hq_04	1	1	0	3	7	4	NA	NA	NA	NA
1250	Leaf	L_05	Helianthemum squamatum	Hq_05	1	1	0	4	10	6	NA	NA	NA	NA
1251	Leaf	L_05	Helianthemum squamatum	Hq_06	0	0	0	11	11	0	NA	NA	NA	NA
1252	Leaf	L_05	Helianthemum squamatum	Hq_07	0	0	0	11	11	0	NA	NA	NA	NA
1253	Leaf	L_05	Helianthemum squamatum	Hq_08	0	0	0	11	11	0	NA	NA	NA	NA
1254	Leaf	L_05	Helianthemum squamatum	Hq_09	0	0	0	11	11	0	NA	NA	NA	NA
1255	Leaf	L_05	Helianthemum squamatum	Hq_10	0	0	0	11	11	0	NA	NA	NA	NA
1256	Leaf	L_05	Helianthemum squamatum	Hq_11	0	0	0	11	11	0	NA	NA	NA	NA
1257	Leaf	L_05	Helianthemum squamatum	Hq_12	0	0	0	11	11	0	NA	NA	NA	NA
1258	Leaf	L_05	Helianthemum squamatum	Hq_13	0	0	0	11	11	0	NA	NA	NA	NA
1259	Leaf	L_05	Helianthemum squamatum	Hq_14	0	0	0	11	11	0	NA	NA	NA	NA
1260	Leaf	L_05	Helianthemum squamatum	Hq_15	0	0	0	11	11	0	NA	NA	NA	NA
1261	Leaf	L_05	Helicrhysum stoechas	Ht_01	1	1	0	3	5	2	NA	NA	NA	NA
1262	Leaf	L_05	Helicrhysum stoechas	Ht_02	1	0	1	3	11	8	12.1	3.6	15.7	0.297521
1263	Leaf	L_05	Helicrhysum stoechas	Ht_03	1	0	1	3	11	8	7.9	4.9	12.8	0.620253
1264	Leaf	L_05	Helicrhysum stoechas	Ht_04	1	0	1	3	11	8	11.5	4.1	15.6	0.356522
1265	Leaf	L_05	Helicrhysum stoechas	Ht_05	1	0	1	3	11	8	8.9	3.4	12.3	0.382022
1266	Leaf	L_05	Helicrhysum stoechas	Ht_06	1	1	0	4	5	1	NA	NA	NA	NA
1267	Leaf	L_05	Helicrhysum stoechas	Ht_07	0	0	0	11	11	0	NA	NA	NA	NA
1268	Leaf	L_05	Helicrhysum stoechas	Ht_08	0	0	0	11	11	0	NA	NA	NA	NA
1269	Leaf	L_05	Helicrhysum stoechas	Ht_09	0	0	0	11	11	0	NA	NA	NA	NA
1270	Leaf	L_05	Helicrhysum stoechas	Ht_10	0	0	0	11	11	0	NA	NA	NA	NA
1271	Leaf	L_05	Helicrhysum stoechas	Ht_11	0	0	0	11	11	0	NA	NA	NA	NA
1272	Leaf	L_05	Helicrhysum stoechas	Ht_12	0	0	0	11	11	0	NA	NA	NA	NA
1273	Leaf	L_05	Helicrhysum stoechas	Ht_13	0	0	0	11	11	0	NA	NA	NA	NA
1274	Leaf	L_05	Helicrhysum stoechas	Ht_14	0	0	0	11	11	0	NA	NA	NA	NA
1275	Leaf	L_05	Helicrhysum stoechas	Ht_15	0	0	0	11	11	0	NA	NA	NA	NA
1276	Leaf	L_05	Helianthemum syriacum	Hy_01	1	0	1	2	11	9	3.1	0.7	3.8	0.225806
1277	Leaf	L_05	Helianthemum syriacum	Hy_02	1	0	1	2	11	9	3	1.5	4.5	0.5
1278	Leaf	L_05	Helianthemum syriacum	Hy_03	1	0	1	3	11	8	2.1	2.5	4.6	1.19048
1279	Leaf	L_05	Helianthemum syriacum	Hy_04	1	0	1	3	11	8	4.1	0.9	5	0.219512
1280	Leaf	L_05	Helianthemum syriacum	Hy_05	1	0	1	3	11	8	4.7	1	5.7	0.212766
1281	Leaf	L_05	Helianthemum syriacum	Hy_06	1	0	1	3	11	8	3.1	0.4	3.5	0.129032
1282	Leaf	L_05	Helianthemum syriacum	Hy_07	0	0	0	11	11	0	NA	NA	NA	NA
1283	Leaf	L_05	Helianthemum syriacum	Hy_08	0	0	0	11	11	0	NA	NA	NA	NA
1284	Leaf	L_05	Helianthemum syriacum	Hy_09	0	0	0	11	11	0	NA	NA	NA	NA
1285	Leaf	L_05	Helianthemum syriacum	Hy_10	0	0	0	11	11	0	NA	NA	NA	NA
1286	Leaf	L_05	Helianthemum syriacum	Hy_11	0	0	0	11	11	0	NA	NA	NA	NA
1287	Leaf	L_05	Helianthemum syriacum	Hy_12	0	0	0	11	11	0	NA	NA	NA	NA
1288	Leaf	L_05	Helianthemum syriacum	Hy_13	0	0	0	11	11	0	NA	NA	NA	NA
1289	Leaf	L_05	Helianthemum syriacum	Hy_14	0	0	0	11	11	0	NA	NA	NA	NA
1290	Leaf	L_05	Helianthemum syriacum	Hy_15	0	0	0	11	11	0	NA	NA	NA	NA
1291	Leaf	L_05	Linum suffruticosum	Ls_01	1	0	1	2	11	9	2.3	3	5.3	1.30435
1292	Leaf	L_05	Linum suffruticosum	Ls_02	1	0	1	2	11	9	3.1	0.8	3.9	0.258065
1293	Leaf	L_05	Linum suffruticosum	Ls_03	1	0	1	3	11	8	2.6	1.4	4	0.538462
1294	Leaf	L_05	Linum suffruticosum	Ls_04	1	0	1	3	11	8	3.2	0.8	4	0.25
1295	Leaf	L_05	Linum suffruticosum	Ls_05	1	0	1	3	11	8	4.4	2.8	7.2	0.636364
1296	Leaf	L_05	Linum suffruticosum	Ls_06	1	0	1	4	11	7	2.3	0.6	2.9	0.26087
1297	Leaf	L_05	Linum suffruticosum	Ls_07	1	0	1	4	11	7	1.7	0.9	2.6	0.529412
1298	Leaf	L_05	Linum suffruticosum	Ls_08	0	0	0	11	11	0	NA	NA	NA	NA
1299	Leaf	L_05	Linum suffruticosum	Ls_09	0	0	0	11	11	0	NA	NA	NA	NA
1300	Leaf	L_05	Linum suffruticosum	Ls_10	0	0	0	11	11	0	NA	NA	NA	NA
1301	Leaf	L_05	Linum suffruticosum	Ls_11	0	0	0	11	11	0	NA	NA	NA	NA
1302	Leaf	L_05	Linum suffruticosum	Ls_12	0	0	0	11	11	0	NA	NA	NA	NA
1303	Leaf	L_05	Linum suffruticosum	Ls_13	0	0	0	11	11	0	NA	NA	NA	NA
1304	Leaf	L_05	Linum suffruticosum	Ls_14	0	0	0	11	11	0	NA	NA	NA	NA
1305	Leaf	L_05	Linum suffruticosum	Ls_15	0	0	0	11	11	0	NA	NA	NA	NA
1306	Leaf	L_05	Rosmarinus officinalis	Ro_01	1	0	1	7	11	4	2.4	2.2	4.6	0.916667
1307	Leaf	L_05	Rosmarinus officinalis	Ro_02	0	0	0	11	11	0	NA	NA	NA	NA
1308	Leaf	L_05	Rosmarinus officinalis	Ro_03	0	0	0	11	11	0	NA	NA	NA	NA
1309	Leaf	L_05	Rosmarinus officinalis	Ro_04	0	0	0	11	11	0	NA	NA	NA	NA
1310	Leaf	L_05	Rosmarinus officinalis	Ro_05	0	0	0	11	11	0	NA	NA	NA	NA
1311	Leaf	L_05	Rosmarinus officinalis	Ro_06	0	0	0	11	11	0	NA	NA	NA	NA
1312	Leaf	L_05	Rosmarinus officinalis	Ro_07	0	0	0	11	11	0	NA	NA	NA	NA
1313	Leaf	L_05	Rosmarinus officinalis	Ro_08	0	0	0	11	11	0	NA	NA	NA	NA
1314	Leaf	L_05	Rosmarinus officinalis	Ro_09	0	0	0	11	11	0	NA	NA	NA	NA
1315	Leaf	L_05	Rosmarinus officinalis	Ro_10	0	0	0	11	11	0	NA	NA	NA	NA
1316	Leaf	L_05	Rosmarinus officinalis	Ro_11	0	0	0	11	11	0	NA	NA	NA	NA
1317	Leaf	L_05	Rosmarinus officinalis	Ro_12	0	0	0	11	11	0	NA	NA	NA	NA
1318	Leaf	L_05	Rosmarinus officinalis	Ro_13	0	0	0	11	11	0	NA	NA	NA	NA
1319	Leaf	L_05	Rosmarinus officinalis	Ro_14	0	0	0	11	11	0	NA	NA	NA	NA
1320	Leaf	L_05	Rosmarinus officinalis	Ro_15	0	0	0	11	11	0	NA	NA	NA	NA
1321	Leaf	L_05	Stipa lagascae	Sl_01	1	0	1	3	11	8	7.9	5.6	13.5	0.708861
1322	Leaf	L_05	Stipa lagascae	Sl_02	1	1	0	3	5	2	NA	NA	NA	NA
1323	Leaf	L_05	Stipa lagascae	Sl_03	0	0	0	11	11	0	NA	NA	NA	NA
1324	Leaf	L_05	Stipa lagascae	Sl_04	0	0	0	11	11	0	NA	NA	NA	NA
1325	Leaf	L_05	Stipa lagascae	Sl_05	0	0	0	11	11	0	NA	NA	NA	NA
1326	Leaf	L_05	Stipa lagascae	Sl_06	0	0	0	11	11	0	NA	NA	NA	NA
1327	Leaf	L_05	Stipa lagascae	Sl_07	0	0	0	11	11	0	NA	NA	NA	NA
1328	Leaf	L_05	Stipa lagascae	Sl_08	0	0	0	11	11	0	NA	NA	NA	NA
1329	Leaf	L_05	Stipa lagascae	Sl_09	0	0	0	11	11	0	NA	NA	NA	NA
1330	Leaf	L_05	Stipa lagascae	Sl_10	0	0	0	11	11	0	NA	NA	NA	NA
1331	Leaf	L_05	Stipa lagascae	Sl_11	0	0	0	11	11	0	NA	NA	NA	NA
1332	Leaf	L_05	Stipa lagascae	Sl_12	0	0	0	11	11	0	NA	NA	NA	NA
1333	Leaf	L_05	Stipa lagascae	Sl_13	0	0	0	11	11	0	NA	NA	NA	NA
1334	Leaf	L_05	Stipa lagascae	Sl_14	0	0	0	11	11	0	NA	NA	NA	NA
1335	Leaf	L_05	Stipa lagascae	Sl_15	0	0	0	11	11	0	NA	NA	NA	NA
1336	Leaf	L_05	Thymus vulgaris	Tv_01	1	0	1	3	11	8	0.4	0.9	1.3	2.25
1337	Leaf	L_05	Thymus vulgaris	Tv_02	1	1	0	4	7	3	NA	NA	NA	NA
1338	Leaf	L_05	Thymus vulgaris	Tv_03	0	0	0	11	11	0	NA	NA	NA	NA
1339	Leaf	L_05	Thymus vulgaris	Tv_04	0	0	0	11	11	0	NA	NA	NA	NA
1340	Leaf	L_05	Thymus vulgaris	Tv_05	0	0	0	11	11	0	NA	NA	NA	NA
1341	Leaf	L_05	Thymus vulgaris	Tv_06	0	0	0	11	11	0	NA	NA	NA	NA
1342	Leaf	L_05	Thymus vulgaris	Tv_07	0	0	0	11	11	0	NA	NA	NA	NA
1343	Leaf	L_05	Thymus vulgaris	Tv_08	0	0	0	11	11	0	NA	NA	NA	NA
1344	Leaf	L_05	Thymus vulgaris	Tv_09	0	0	0	11	11	0	NA	NA	NA	NA
1345	Leaf	L_05	Thymus vulgaris	Tv_10	0	0	0	11	11	0	NA	NA	NA	NA
1346	Leaf	L_05	Thymus vulgaris	Tv_11	0	0	0	11	11	0	NA	NA	NA	NA
1347	Leaf	L_05	Thymus vulgaris	Tv_12	0	0	0	11	11	0	NA	NA	NA	NA
1348	Leaf	L_05	Thymus vulgaris	Tv_13	0	0	0	11	11	0	NA	NA	NA	NA
1349	Leaf	L_05	Thymus vulgaris	Tv_14	0	0	0	11	11	0	NA	NA	NA	NA
1350	Leaf	L_05	Thymus vulgaris	Tv_15	0	0	0	11	11	0	NA	NA	NA	NA
1351	Root	R_01	Cistus clusii	Cc_01	1	0	1	2	11	9	16	3.9	19.9	0.24375
1352	Root	R_01	Cistus clusii	Cc_02	1	1	0	2	9	7	NA	NA	NA	NA
1353	Root	R_01	Cistus clusii	Cc_03	1	0	1	2	11	9	22.3	5.9	28.2	0.264574
1354	Root	R_01	Cistus clusii	Cc_04	1	0	1	2	11	9	34.2	8.3	42.5	0.24269
1355	Root	R_01	Cistus clusii	Cc_05	1	0	1	2	11	9	9.6	2.6	12.2	0.270833
1356	Root	R_01	Cistus clusii	Cc_06	1	0	1	3	11	8	9.3	2.2	11.5	0.236559
1357	Root	R_01	Cistus clusii	Cc_07	1	0	1	3	11	8	22.8	6.7	29.5	0.29386
1358	Root	R_01	Cistus clusii	Cc_08	1	0	1	3	11	8	11.7	1.9	13.6	0.162393
1359	Root	R_01	Cistus clusii	Cc_09	1	0	1	3	11	8	35.6	6.8	42.4	0.191011
1360	Root	R_01	Cistus clusii	Cc_10	1	1	0	3	5	2	NA	NA	NA	NA
1361	Root	R_01	Cistus clusii	Cc_11	1	1	0	4	5	1	NA	NA	NA	NA
1362	Root	R_01	Cistus clusii	Cc_12	1	0	1	4	11	7	2.2	0.2	2.4	0.0909091
1363	Root	R_01	Cistus clusii	Cc_13	1	0	1	9	11	2	0.2	0.1	0.3	0.5
1364	Root	R_01	Cistus clusii	Cc_14	0	0	0	11	11	0	NA	NA	NA	NA
1365	Root	R_01	Cistus clusii	Cc_15	0	0	0	11	11	0	NA	NA	NA	NA
1366	Root	R_01	Gypsophila struthium	Gs_01	1	0	1	2	11	9	440.6	78.7	519.3	0.17862
1367	Root	R_01	Gypsophila struthium	Gs_02	1	0	1	2	11	9	155	23.2	178.2	0.149677
1368	Root	R_01	Gypsophila struthium	Gs_03	1	0	1	2	11	9	192.1	29	221.1	0.150963
1369	Root	R_01	Gypsophila struthium	Gs_04	1	0	1	2	11	9	192	26.9	218.9	0.140104
1370	Root	R_01	Gypsophila struthium	Gs_05	1	0	1	2	11	9	208.1	31.8	239.9	0.152811
1371	Root	R_01	Gypsophila struthium	Gs_06	1	0	1	2	11	9	302.8	53.5	356.3	0.176684
1372	Root	R_01	Gypsophila struthium	Gs_07	1	0	1	2	11	9	283.5	57.7	341.2	0.203527
1373	Root	R_01	Gypsophila struthium	Gs_08	1	0	1	2	11	9	115.2	10.5	125.7	0.0911458
1374	Root	R_01	Gypsophila struthium	Gs_09	1	0	1	2	11	9	238.9	38.9	277.8	0.16283
1375	Root	R_01	Gypsophila struthium	Gs_10	1	0	1	2	11	9	116	27.7	143.7	0.238793
1376	Root	R_01	Gypsophila struthium	Gs_11	1	0	1	3	11	8	24.6	6.1	30.7	0.247967
1377	Root	R_01	Gypsophila struthium	Gs_12	1	0	1	3	11	8	72.2	23.3	95.5	0.322715
1378	Root	R_01	Gypsophila struthium	Gs_13	1	0	1	3	11	8	NA	NA	NA	NA
1379	Root	R_01	Gypsophila struthium	Gs_14	1	0	1	4	11	7	4	0.5	4.5	0.125
1380	Root	R_01	Gypsophila struthium	Gs_15	0	0	0	11	11	0	NA	NA	NA	NA
1381	Root	R_01	Helianthemum squamatum	Hq_01	1	0	1	1	11	10	34.7	5.4	40.1	0.15562
1382	Root	R_01	Helianthemum squamatum	Hq_02	1	1	0	2	5	3	NA	NA	NA	NA
1383	Root	R_01	Helianthemum squamatum	Hq_03	1	1	0	2	7	5	NA	NA	NA	NA
1384	Root	R_01	Helianthemum squamatum	Hq_04	1	0	1	2	11	9	29.9	5	34.9	0.167224
1385	Root	R_01	Helianthemum squamatum	Hq_05	1	1	0	2	5	3	NA	NA	NA	NA
1386	Root	R_01	Helianthemum squamatum	Hq_06	1	1	0	2	4	2	NA	NA	NA	NA
1387	Root	R_01	Helianthemum squamatum	Hq_07	1	0	1	7	11	4	1.7	0.3	2	0.176471
1388	Root	R_01	Helianthemum squamatum	Hq_08	0	0	0	11	11	0	NA	NA	NA	NA
1389	Root	R_01	Helianthemum squamatum	Hq_09	0	0	0	11	11	0	NA	NA	NA	NA
1390	Root	R_01	Helianthemum squamatum	Hq_10	0	0	0	11	11	0	NA	NA	NA	NA
1391	Root	R_01	Helianthemum squamatum	Hq_11	0	0	0	11	11	0	NA	NA	NA	NA
1392	Root	R_01	Helianthemum squamatum	Hq_12	0	0	0	11	11	0	NA	NA	NA	NA
1393	Root	R_01	Helianthemum squamatum	Hq_13	0	0	0	11	11	0	NA	NA	NA	NA
1394	Root	R_01	Helianthemum squamatum	Hq_14	0	0	0	11	11	0	NA	NA	NA	NA
1395	Root	R_01	Helianthemum squamatum	Hq_15	0	0	0	11	11	0	NA	NA	NA	NA
1396	Root	R_01	Helicrhysum stoechas	Ht_01	1	0	1	3	11	8	21.1	9.5	30.6	0.450237
1397	Root	R_01	Helicrhysum stoechas	Ht_02	1	0	1	3	11	8	8.2	1.4	9.6	0.170732
1398	Root	R_01	Helicrhysum stoechas	Ht_03	1	0	1	3	11	8	47.4	10.9	58.3	0.229958
1399	Root	R_01	Helicrhysum stoechas	Ht_04	1	1	0	4	5	1	NA	NA	NA	NA
1400	Root	R_01	Helicrhysum stoechas	Ht_05	1	1	0	4	6	2	NA	NA	NA	NA
1401	Root	R_01	Helicrhysum stoechas	Ht_06	1	1	0	4	5	1	NA	NA	NA	NA
1402	Root	R_01	Helicrhysum stoechas	Ht_07	0	0	0	11	11	0	NA	NA	NA	NA
1403	Root	R_01	Helicrhysum stoechas	Ht_08	0	0	0	11	11	0	NA	NA	NA	NA
1404	Root	R_01	Helicrhysum stoechas	Ht_09	0	0	0	11	11	0	NA	NA	NA	NA
1405	Root	R_01	Helicrhysum stoechas	Ht_10	0	0	0	11	11	0	NA	NA	NA	NA
1406	Root	R_01	Helicrhysum stoechas	Ht_11	0	0	0	11	11	0	NA	NA	NA	NA
1407	Root	R_01	Helicrhysum stoechas	Ht_12	0	0	0	11	11	0	NA	NA	NA	NA
1408	Root	R_01	Helicrhysum stoechas	Ht_13	0	0	0	11	11	0	NA	NA	NA	NA
1409	Root	R_01	Helicrhysum stoechas	Ht_14	0	0	0	11	11	0	NA	NA	NA	NA
1410	Root	R_01	Helicrhysum stoechas	Ht_15	0	0	0	11	11	0	NA	NA	NA	NA
1411	Root	R_01	Helianthemum syriacum	Hy_01	1	0	1	2	11	9	47.3	6.3	53.6	0.133192
1412	Root	R_01	Helianthemum syriacum	Hy_02	1	1	0	2	5	3	NA	NA	NA	NA
1413	Root	R_01	Helianthemum syriacum	Hy_03	1	0	1	2	11	9	5.5	2	7.5	0.363636
1414	Root	R_01	Helianthemum syriacum	Hy_04	1	0	1	2	11	9	8.8	3.1	11.9	0.352273
1415	Root	R_01	Helianthemum syriacum	Hy_05	1	0	1	2	11	9	8	1.9	9.9	0.2375
1416	Root	R_01	Helianthemum syriacum	Hy_06	1	1	0	2	5	3	NA	NA	NA	NA
1417	Root	R_01	Helianthemum syriacum	Hy_07	1	0	1	2	11	9	3.2	0.7	3.9	0.21875
1418	Root	R_01	Helianthemum syriacum	Hy_08	1	0	1	2	11	9	3.8	1.2	5	0.315789
1419	Root	R_01	Helianthemum syriacum	Hy_09	1	0	1	2	11	9	18.8	3.5	22.3	0.18617
1420	Root	R_01	Helianthemum syriacum	Hy_10	1	0	1	2	11	9	6.7	1.9	8.6	0.283582
1421	Root	R_01	Helianthemum syriacum	Hy_11	1	1	0	2	4	2	NA	NA	NA	NA
1422	Root	R_01	Helianthemum syriacum	Hy_12	1	1	0	3	8	5	NA	NA	NA	NA
1423	Root	R_01	Helianthemum syriacum	Hy_13	1	0	1	3	11	8	12	3	15	0.25
1424	Root	R_01	Helianthemum syriacum	Hy_14	1	0	1	3	11	8	2.9	0.6	3.5	0.206897
1425	Root	R_01	Helianthemum syriacum	Hy_15	0	0	0	11	11	0	NA	NA	NA	NA
1426	Root	R_01	Linum suffruticosum	Ls_01	1	0	1	2	11	9	29.5	6.2	35.7	0.210169
1427	Root	R_01	Linum suffruticosum	Ls_02	1	0	1	2	11	9	19.5	4.5	24	0.230769
1428	Root	R_01	Linum suffruticosum	Ls_03	1	1	0	3	5	2	NA	NA	NA	NA
1429	Root	R_01	Linum suffruticosum	Ls_04	1	1	0	4	8	4	NA	NA	NA	NA
1430	Root	R_01	Linum suffruticosum	Ls_05	1	0	1	4	11	7	4.2	1.4	5.6	0.333333
1431	Root	R_01	Linum suffruticosum	Ls_06	1	1	0	10	10	0	NA	NA	NA	NA
1432	Root	R_01	Linum suffruticosum	Ls_07	0	0	0	11	11	0	NA	NA	NA	NA
1433	Root	R_01	Linum suffruticosum	Ls_08	0	0	0	11	11	0	NA	NA	NA	NA
1434	Root	R_01	Linum suffruticosum	Ls_09	0	0	0	11	11	0	NA	NA	NA	NA
1435	Root	R_01	Linum suffruticosum	Ls_10	0	0	0	11	11	0	NA	NA	NA	NA
1436	Root	R_01	Linum suffruticosum	Ls_11	0	0	0	11	11	0	NA	NA	NA	NA
1437	Root	R_01	Linum suffruticosum	Ls_12	0	0	0	11	11	0	NA	NA	NA	NA
1438	Root	R_01	Linum suffruticosum	Ls_13	0	0	0	11	11	0	NA	NA	NA	NA
1439	Root	R_01	Linum suffruticosum	Ls_14	0	0	0	11	11	0	NA	NA	NA	NA
1440	Root	R_01	Linum suffruticosum	Ls_15	0	0	0	11	11	0	NA	NA	NA	NA
1441	Root	R_01	Rosmarinus officinalis	Ro_01	1	0	1	3	11	8	21.9	11.3	33.2	0.515982
1442	Root	R_01	Rosmarinus officinalis	Ro_02	0	0	0	11	11	0	NA	NA	NA	NA
1443	Root	R_01	Rosmarinus officinalis	Ro_03	0	0	0	11	11	0	NA	NA	NA	NA
1444	Root	R_01	Rosmarinus officinalis	Ro_04	0	0	0	11	11	0	NA	NA	NA	NA
1445	Root	R_01	Rosmarinus officinalis	Ro_05	0	0	0	11	11	0	NA	NA	NA	NA
1446	Root	R_01	Rosmarinus officinalis	Ro_06	0	0	0	11	11	0	NA	NA	NA	NA
1447	Root	R_01	Rosmarinus officinalis	Ro_07	0	0	0	11	11	0	NA	NA	NA	NA
1448	Root	R_01	Rosmarinus officinalis	Ro_08	0	0	0	11	11	0	NA	NA	NA	NA
1449	Root	R_01	Rosmarinus officinalis	Ro_09	0	0	0	11	11	0	NA	NA	NA	NA
1450	Root	R_01	Rosmarinus officinalis	Ro_10	0	0	0	11	11	0	NA	NA	NA	NA
1451	Root	R_01	Rosmarinus officinalis	Ro_11	0	0	0	11	11	0	NA	NA	NA	NA
1452	Root	R_01	Rosmarinus officinalis	Ro_12	0	0	0	11	11	0	NA	NA	NA	NA
1453	Root	R_01	Rosmarinus officinalis	Ro_13	0	0	0	11	11	0	NA	NA	NA	NA
1454	Root	R_01	Rosmarinus officinalis	Ro_14	0	0	0	11	11	0	NA	NA	NA	NA
1455	Root	R_01	Rosmarinus officinalis	Ro_15	0	0	0	11	11	0	NA	NA	NA	NA
1456	Root	R_01	Stipa lagascae	Sl_01	1	1	0	3	6	3	NA	NA	NA	NA
1457	Root	R_01	Stipa lagascae	Sl_02	1	1	0	4	6	2	NA	NA	NA	NA
1458	Root	R_01	Stipa lagascae	Sl_03	1	0	1	8	11	3	3.4	1.3	4.7	0.382353
1459	Root	R_01	Stipa lagascae	Sl_04	1	0	1	10	11	1	NA	NA	NA	NA
1460	Root	R_01	Stipa lagascae	Sl_05	1	0	1	10	11	1	NA	NA	NA	NA
1461	Root	R_01	Stipa lagascae	Sl_06	0	0	0	11	11	0	NA	NA	NA	NA
1462	Root	R_01	Stipa lagascae	Sl_07	0	0	0	11	11	0	NA	NA	NA	NA
1463	Root	R_01	Stipa lagascae	Sl_08	0	0	0	11	11	0	NA	NA	NA	NA
1464	Root	R_01	Stipa lagascae	Sl_09	0	0	0	11	11	0	NA	NA	NA	NA
1465	Root	R_01	Stipa lagascae	Sl_10	0	0	0	11	11	0	NA	NA	NA	NA
1466	Root	R_01	Stipa lagascae	Sl_11	0	0	0	11	11	0	NA	NA	NA	NA
1467	Root	R_01	Stipa lagascae	Sl_12	0	0	0	11	11	0	NA	NA	NA	NA
1468	Root	R_01	Stipa lagascae	Sl_13	0	0	0	11	11	0	NA	NA	NA	NA
1469	Root	R_01	Stipa lagascae	Sl_14	0	0	0	11	11	0	NA	NA	NA	NA
1470	Root	R_01	Stipa lagascae	Sl_15	0	0	0	11	11	0	NA	NA	NA	NA
1471	Root	R_01	Thymus vulgaris	Tv_01	1	0	1	2	11	9	31.6	10.5	42.1	0.332278
1472	Root	R_01	Thymus vulgaris	Tv_02	1	0	1	2	11	9	51.4	5.4	56.8	0.105058
1473	Root	R_01	Thymus vulgaris	Tv_03	1	1	0	3	6	3	NA	NA	NA	NA
1474	Root	R_01	Thymus vulgaris	Tv_04	1	0	1	3	11	8	36.5	7.7	44.2	0.210959
1475	Root	R_01	Thymus vulgaris	Tv_05	1	0	1	3	11	8	55.9	15.3	71.2	0.273703
1476	Root	R_01	Thymus vulgaris	Tv_06	1	0	1	4	11	7	32.2	4.8	37	0.149068
1477	Root	R_01	Thymus vulgaris	Tv_07	1	0	1	4	11	7	19.9	4.2	24.1	0.211055
1478	Root	R_01	Thymus vulgaris	Tv_08	0	0	0	11	11	0	NA	NA	NA	NA
1479	Root	R_01	Thymus vulgaris	Tv_09	0	0	0	11	11	0	NA	NA	NA	NA
1480	Root	R_01	Thymus vulgaris	Tv_10	0	0	0	11	11	0	NA	NA	NA	NA
1481	Root	R_01	Thymus vulgaris	Tv_11	0	0	0	11	11	0	NA	NA	NA	NA
1482	Root	R_01	Thymus vulgaris	Tv_12	0	0	0	11	11	0	NA	NA	NA	NA
1483	Root	R_01	Thymus vulgaris	Tv_13	0	0	0	11	11	0	NA	NA	NA	NA
1484	Root	R_01	Thymus vulgaris	Tv_14	0	0	0	11	11	0	NA	NA	NA	NA
1485	Root	R_01	Thymus vulgaris	Tv_15	0	0	0	11	11	0	NA	NA	NA	NA
1486	Root	R_02	Cistus clusii	Cc_01	1	0	1	3	11	8	4	1.5	5.5	0.375
1487	Root	R_02	Cistus clusii	Cc_02	1	0	1	3	11	8	1.6	1	2.6	0.625
1488	Root	R_02	Cistus clusii	Cc_03	1	0	1	3	11	8	4.1	1.3	5.4	0.317073
1489	Root	R_02	Cistus clusii	Cc_04	1	0	1	4	11	7	2.3	0.7	3	0.304348
1490	Root	R_02	Cistus clusii	Cc_05	1	0	1	4	11	7	1.7	0.8	2.5	0.470588
1491	Root	R_02	Cistus clusii	Cc_06	1	1	0	4	7	3	NA	NA	NA	NA
1492	Root	R_02	Cistus clusii	Cc_07	1	1	0	4	8	4	NA	NA	NA	NA
1493	Root	R_02	Cistus clusii	Cc_08	1	1	0	4	7	3	NA	NA	NA	NA
1494	Root	R_02	Cistus clusii	Cc_09	1	0	1	5	11	6	2.1	0.3	2.4	0.142857
1495	Root	R_02	Cistus clusii	Cc_10	1	0	1	9	11	2	1.3	0.1	1.4	0.0769231
1496	Root	R_02	Cistus clusii	Cc_11	0	0	0	11	11	0	NA	NA	NA	NA
1497	Root	R_02	Cistus clusii	Cc_12	0	0	0	11	11	0	NA	NA	NA	NA
1498	Root	R_02	Cistus clusii	Cc_13	0	0	0	11	11	0	NA	NA	NA	NA
1499	Root	R_02	Cistus clusii	Cc_14	0	0	0	11	11	0	NA	NA	NA	NA
1500	Root	R_02	Cistus clusii	Cc_15	0	0	0	11	11	0	NA	NA	NA	NA
1501	Root	R_02	Gypsophila struthium	Gs_01	1	0	1	2	11	9	39.4	9.8	49.2	0.248731
1502	Root	R_02	Gypsophila struthium	Gs_02	1	0	1	2	11	9	176.2	36.7	212.9	0.208286
1503	Root	R_02	Gypsophila struthium	Gs_03	1	0	1	2	11	9	37.3	8	45.3	0.214477
1504	Root	R_02	Gypsophila struthium	Gs_04	1	0	1	2	11	9	NA	NA	NA	NA
1505	Root	R_02	Gypsophila struthium	Gs_05	1	0	1	2	11	9	116.1	20.4	136.5	0.175711
1506	Root	R_02	Gypsophila struthium	Gs_06	1	0	1	2	11	9	116.2	23.7	139.9	0.203959
1507	Root	R_02	Gypsophila struthium	Gs_07	1	0	1	2	11	9	80	12.3	92.3	0.15375
1508	Root	R_02	Gypsophila struthium	Gs_08	1	0	1	2	11	9	59.4	12.7	72.1	0.213805
1509	Root	R_02	Gypsophila struthium	Gs_09	1	0	1	2	11	9	25.2	4.2	29.4	0.166667
1510	Root	R_02	Gypsophila struthium	Gs_10	1	0	1	2	11	9	47.7	8.5	56.2	0.178197
1511	Root	R_02	Gypsophila struthium	Gs_11	1	0	1	3	11	8	24.8	3.7	28.5	0.149194
1512	Root	R_02	Gypsophila struthium	Gs_12	1	0	1	3	11	8	10.1	6.1	16.2	0.60396
1513	Root	R_02	Gypsophila struthium	Gs_13	1	0	1	3	11	8	48.3	8.7	57	0.180124
1514	Root	R_02	Gypsophila struthium	Gs_14	1	0	1	4	11	7	5.7	1.2	6.9	0.210526
1515	Root	R_02	Gypsophila struthium	Gs_15	0	0	0	11	11	0	NA	NA	NA	NA
1516	Root	R_02	Helianthemum squamatum	Hq_01	1	1	0	2	5	3	NA	NA	NA	NA
1517	Root	R_02	Helianthemum squamatum	Hq_02	1	1	0	2	7	5	NA	NA	NA	NA
1518	Root	R_02	Helianthemum squamatum	Hq_03	1	0	1	2	11	9	12	2.4	14.4	0.2
1519	Root	R_02	Helianthemum squamatum	Hq_04	1	0	1	2	11	9	8.3	3.4	11.7	0.409639
1520	Root	R_02	Helianthemum squamatum	Hq_05	1	0	1	2	11	9	6.2	2.5	8.7	0.403226
1521	Root	R_02	Helianthemum squamatum	Hq_06	1	0	1	2	11	9	2.1	1.1	3.2	0.52381
1522	Root	R_02	Helianthemum squamatum	Hq_07	1	1	0	3	6	3	NA	NA	NA	NA
1523	Root	R_02	Helianthemum squamatum	Hq_08	1	1	0	3	7	4	NA	NA	NA	NA
1524	Root	R_02	Helianthemum squamatum	Hq_09	1	1	0	4	5	1	NA	NA	NA	NA
1525	Root	R_02	Helianthemum squamatum	Hq_10	1	0	1	8	11	3	1.1	0.2	1.3	0.181818
1526	Root	R_02	Helianthemum squamatum	Hq_11	0	0	0	11	11	0	NA	NA	NA	NA
1527	Root	R_02	Helianthemum squamatum	Hq_12	0	0	0	11	11	0	NA	NA	NA	NA
1528	Root	R_02	Helianthemum squamatum	Hq_13	0	0	0	11	11	0	NA	NA	NA	NA
1529	Root	R_02	Helianthemum squamatum	Hq_14	0	0	0	11	11	0	NA	NA	NA	NA
1530	Root	R_02	Helianthemum squamatum	Hq_15	0	0	0	11	11	0	NA	NA	NA	NA
1531	Root	R_02	Helicrhysum stoechas	Ht_01	1	1	0	3	7	4	NA	NA	NA	NA
1532	Root	R_02	Helicrhysum stoechas	Ht_02	1	1	0	3	5	2	NA	NA	NA	NA
1533	Root	R_02	Helicrhysum stoechas	Ht_03	1	1	0	4	7	3	NA	NA	NA	NA
1534	Root	R_02	Helicrhysum stoechas	Ht_04	1	1	0	4	7	3	NA	NA	NA	NA
1535	Root	R_02	Helicrhysum stoechas	Ht_05	0	0	0	11	11	0	NA	NA	NA	NA
1536	Root	R_02	Helicrhysum stoechas	Ht_06	0	0	0	11	11	0	NA	NA	NA	NA
1537	Root	R_02	Helicrhysum stoechas	Ht_07	0	0	0	11	11	0	NA	NA	NA	NA
1538	Root	R_02	Helicrhysum stoechas	Ht_08	0	0	0	11	11	0	NA	NA	NA	NA
1539	Root	R_02	Helicrhysum stoechas	Ht_09	0	0	0	11	11	0	NA	NA	NA	NA
1540	Root	R_02	Helicrhysum stoechas	Ht_10	0	0	0	11	11	0	NA	NA	NA	NA
1541	Root	R_02	Helicrhysum stoechas	Ht_11	0	0	0	11	11	0	NA	NA	NA	NA
1542	Root	R_02	Helicrhysum stoechas	Ht_12	0	0	0	11	11	0	NA	NA	NA	NA
1543	Root	R_02	Helicrhysum stoechas	Ht_13	0	0	0	11	11	0	NA	NA	NA	NA
1544	Root	R_02	Helicrhysum stoechas	Ht_14	0	0	0	11	11	0	NA	NA	NA	NA
1545	Root	R_02	Helicrhysum stoechas	Ht_15	0	0	0	11	11	0	NA	NA	NA	NA
1546	Root	R_02	Helianthemum syriacum	Hy_01	1	0	1	2	11	9	3	1.2	4.2	0.4
1547	Root	R_02	Helianthemum syriacum	Hy_02	1	0	1	2	11	9	4.3	1.4	5.7	0.325581
1548	Root	R_02	Helianthemum syriacum	Hy_03	1	0	1	2	11	9	10.4	3.1	13.5	0.298077
1549	Root	R_02	Helianthemum syriacum	Hy_04	1	0	1	2	11	9	10.4	3.2	13.6	0.307692
1550	Root	R_02	Helianthemum syriacum	Hy_05	1	1	0	2	4	2	NA	NA	NA	NA
1551	Root	R_02	Helianthemum syriacum	Hy_06	1	0	1	3	11	8	0.7	0.9	1.6	1.28571
1552	Root	R_02	Helianthemum syriacum	Hy_07	1	1	0	3	7	4	NA	NA	NA	NA
1553	Root	R_02	Helianthemum syriacum	Hy_08	1	0	1	3	11	8	5.8	1.8	7.6	0.310345
1554	Root	R_02	Helianthemum syriacum	Hy_09	1	1	0	3	9	6	NA	NA	NA	NA
1555	Root	R_02	Helianthemum syriacum	Hy_10	1	1	0	4	7	3	NA	NA	NA	NA
1556	Root	R_02	Helianthemum syriacum	Hy_11	1	1	0	4	7	3	NA	NA	NA	NA
1557	Root	R_02	Helianthemum syriacum	Hy_12	0	0	0	11	11	0	NA	NA	NA	NA
1558	Root	R_02	Helianthemum syriacum	Hy_13	0	0	0	11	11	0	NA	NA	NA	NA
1559	Root	R_02	Helianthemum syriacum	Hy_14	0	0	0	11	11	0	NA	NA	NA	NA
1560	Root	R_02	Helianthemum syriacum	Hy_15	0	0	0	11	11	0	NA	NA	NA	NA
1561	Root	R_02	Linum suffruticosum	Ls_01	1	0	1	3	11	8	1.8	1.6	3.4	0.888889
1562	Root	R_02	Linum suffruticosum	Ls_02	1	1	0	3	8	5	NA	NA	NA	NA
1563	Root	R_02	Linum suffruticosum	Ls_03	1	0	1	3	11	8	1.5	0.4	1.9	0.266667
1564	Root	R_02	Linum suffruticosum	Ls_04	1	0	1	4	11	7	2	1	3	0.5
1565	Root	R_02	Linum suffruticosum	Ls_05	1	1	0	4	7	3	NA	NA	NA	NA
1566	Root	R_02	Linum suffruticosum	Ls_06	1	0	1	9	11	2	0.7	0.7	1.4	1
1567	Root	R_02	Linum suffruticosum	Ls_07	0	0	0	11	11	0	NA	NA	NA	NA
1568	Root	R_02	Linum suffruticosum	Ls_08	0	0	0	11	11	0	NA	NA	NA	NA
1569	Root	R_02	Linum suffruticosum	Ls_09	0	0	0	11	11	0	NA	NA	NA	NA
1570	Root	R_02	Linum suffruticosum	Ls_10	0	0	0	11	11	0	NA	NA	NA	NA
1571	Root	R_02	Linum suffruticosum	Ls_11	0	0	0	11	11	0	NA	NA	NA	NA
1572	Root	R_02	Linum suffruticosum	Ls_12	0	0	0	11	11	0	NA	NA	NA	NA
1573	Root	R_02	Linum suffruticosum	Ls_13	0	0	0	11	11	0	NA	NA	NA	NA
1574	Root	R_02	Linum suffruticosum	Ls_14	0	0	0	11	11	0	NA	NA	NA	NA
1575	Root	R_02	Linum suffruticosum	Ls_15	0	0	0	11	11	0	NA	NA	NA	NA
1576	Root	R_02	Rosmarinus officinalis	Ro_01	0	0	0	11	11	0	NA	NA	NA	NA
1577	Root	R_02	Rosmarinus officinalis	Ro_02	0	0	0	11	11	0	NA	NA	NA	NA
1578	Root	R_02	Rosmarinus officinalis	Ro_03	0	0	0	11	11	0	NA	NA	NA	NA
1579	Root	R_02	Rosmarinus officinalis	Ro_04	0	0	0	11	11	0	NA	NA	NA	NA
1580	Root	R_02	Rosmarinus officinalis	Ro_05	0	0	0	11	11	0	NA	NA	NA	NA
1581	Root	R_02	Rosmarinus officinalis	Ro_06	0	0	0	11	11	0	NA	NA	NA	NA
1582	Root	R_02	Rosmarinus officinalis	Ro_07	0	0	0	11	11	0	NA	NA	NA	NA
1583	Root	R_02	Rosmarinus officinalis	Ro_08	0	0	0	11	11	0	NA	NA	NA	NA
1584	Root	R_02	Rosmarinus officinalis	Ro_09	0	0	0	11	11	0	NA	NA	NA	NA
1585	Root	R_02	Rosmarinus officinalis	Ro_10	0	0	0	11	11	0	NA	NA	NA	NA
1586	Root	R_02	Rosmarinus officinalis	Ro_11	0	0	0	11	11	0	NA	NA	NA	NA
1587	Root	R_02	Rosmarinus officinalis	Ro_12	0	0	0	11	11	0	NA	NA	NA	NA
1588	Root	R_02	Rosmarinus officinalis	Ro_13	0	0	0	11	11	0	NA	NA	NA	NA
1589	Root	R_02	Rosmarinus officinalis	Ro_14	0	0	0	11	11	0	NA	NA	NA	NA
1590	Root	R_02	Rosmarinus officinalis	Ro_15	0	0	0	11	11	0	NA	NA	NA	NA
1591	Root	R_02	Stipa lagascae	Sl_01	1	0	1	2	11	9	18.9	14.2	33.1	0.751323
1592	Root	R_02	Stipa lagascae	Sl_02	1	0	1	3	11	8	14	8.9	22.9	0.635714
1593	Root	R_02	Stipa lagascae	Sl_03	1	0	1	3	11	8	NA	NA	NA	NA
1594	Root	R_02	Stipa lagascae	Sl_04	1	0	1	11	11	0	1	0.8	1.8	0.8
1595	Root	R_02	Stipa lagascae	Sl_05	0	0	0	11	11	0	NA	NA	NA	NA
1596	Root	R_02	Stipa lagascae	Sl_06	0	0	0	11	11	0	NA	NA	NA	NA
1597	Root	R_02	Stipa lagascae	Sl_07	0	0	0	11	11	0	NA	NA	NA	NA
1598	Root	R_02	Stipa lagascae	Sl_08	0	0	0	11	11	0	NA	NA	NA	NA
1599	Root	R_02	Stipa lagascae	Sl_09	0	0	0	11	11	0	NA	NA	NA	NA
1600	Root	R_02	Stipa lagascae	Sl_10	0	0	0	11	11	0	NA	NA	NA	NA
1601	Root	R_02	Stipa lagascae	Sl_11	0	0	0	11	11	0	NA	NA	NA	NA
1602	Root	R_02	Stipa lagascae	Sl_12	0	0	0	11	11	0	NA	NA	NA	NA
1603	Root	R_02	Stipa lagascae	Sl_13	0	0	0	11	11	0	NA	NA	NA	NA
1604	Root	R_02	Stipa lagascae	Sl_14	0	0	0	11	11	0	NA	NA	NA	NA
1605	Root	R_02	Stipa lagascae	Sl_15	0	0	0	11	11	0	NA	NA	NA	NA
1606	Root	R_02	Thymus vulgaris	Tv_01	1	0	1	3	11	8	11.8	2.2	14	0.186441
1607	Root	R_02	Thymus vulgaris	Tv_02	1	1	0	3	8	5	NA	NA	NA	NA
1608	Root	R_02	Thymus vulgaris	Tv_03	1	0	1	3	11	8	4.8	1.2	6	0.25
1609	Root	R_02	Thymus vulgaris	Tv_04	1	0	1	3	11	8	8.2	2.1	10.3	0.256098
1610	Root	R_02	Thymus vulgaris	Tv_05	1	0	1	4	11	7	2.6	1	3.6	0.384615
1611	Root	R_02	Thymus vulgaris	Tv_06	1	0	1	4	11	7	18.7	5.2	23.9	0.278075
1612	Root	R_02	Thymus vulgaris	Tv_07	1	1	0	4	7	3	NA	NA	NA	NA
1613	Root	R_02	Thymus vulgaris	Tv_08	1	0	1	4	11	7	0.5	0.3	0.8	0.6
1614	Root	R_02	Thymus vulgaris	Tv_09	0	0	0	11	11	0	NA	NA	NA	NA
1615	Root	R_02	Thymus vulgaris	Tv_10	0	0	0	11	11	0	NA	NA	NA	NA
1616	Root	R_02	Thymus vulgaris	Tv_11	0	0	0	11	11	0	NA	NA	NA	NA
1617	Root	R_02	Thymus vulgaris	Tv_12	0	0	0	11	11	0	NA	NA	NA	NA
1618	Root	R_02	Thymus vulgaris	Tv_13	0	0	0	11	11	0	NA	NA	NA	NA
1619	Root	R_02	Thymus vulgaris	Tv_14	0	0	0	11	11	0	NA	NA	NA	NA
1620	Root	R_02	Thymus vulgaris	Tv_15	0	0	0	11	11	0	NA	NA	NA	NA
1621	Root	R_03	Cistus clusii	Cc_01	1	0	1	2	11	9	9.9	2.5	12.4	0.252525
1622	Root	R_03	Cistus clusii	Cc_02	1	0	1	3	11	8	6.6	1.1	7.7	0.166667
1623	Root	R_03	Cistus clusii	Cc_03	1	0	1	4	11	7	3.7	1.4	5.1	0.378378
1624	Root	R_03	Cistus clusii	Cc_04	1	0	1	4	11	7	3.2	2.3	5.5	0.71875
1625	Root	R_03	Cistus clusii	Cc_05	1	0	1	4	11	7	1.9	0.2	2.1	0.105263
1626	Root	R_03	Cistus clusii	Cc_06	1	0	1	4	11	7	2.3	0.6	2.9	0.26087
1627	Root	R_03	Cistus clusii	Cc_07	1	0	1	4	11	7	2.8	0.9	3.7	0.321429
1628	Root	R_03	Cistus clusii	Cc_08	1	0	1	9	11	2	0.1	0.1	0.2	1
1629	Root	R_03	Cistus clusii	Cc_09	1	0	1	10	11	1	0.5	0.1	0.6	0.2
1630	Root	R_03	Cistus clusii	Cc_10	0	0	0	11	11	0	NA	NA	NA	NA
1631	Root	R_03	Cistus clusii	Cc_11	0	0	0	11	11	0	NA	NA	NA	NA
1632	Root	R_03	Cistus clusii	Cc_12	0	0	0	11	11	0	NA	NA	NA	NA
1633	Root	R_03	Cistus clusii	Cc_13	0	0	0	11	11	0	NA	NA	NA	NA
1634	Root	R_03	Cistus clusii	Cc_14	0	0	0	11	11	0	NA	NA	NA	NA
1635	Root	R_03	Cistus clusii	Cc_15	0	0	0	11	11	0	NA	NA	NA	NA
1636	Root	R_03	Gypsophila struthium	Gs_01	1	0	1	2	11	9	101.3	17.7	119	0.174729
1637	Root	R_03	Gypsophila struthium	Gs_02	1	0	1	2	11	9	103.5	15.3	118.8	0.147826
1638	Root	R_03	Gypsophila struthium	Gs_03	1	0	1	2	11	9	10.47	107.73	118.2	10.2894
1639	Root	R_03	Gypsophila struthium	Gs_04	1	0	1	2	11	9	96.1	19.7	115.8	0.204995
1640	Root	R_03	Gypsophila struthium	Gs_05	1	0	1	2	11	9	147.2	22.6	169.8	0.153533
1641	Root	R_03	Gypsophila struthium	Gs_06	1	0	1	2	11	9	131.4	15.7	147.1	0.119482
1642	Root	R_03	Gypsophila struthium	Gs_07	1	0	1	2	11	9	42.2	12.7	54.9	0.300948
1643	Root	R_03	Gypsophila struthium	Gs_08	1	0	1	2	11	9	132.1	28.1	160.2	0.212718
1644	Root	R_03	Gypsophila struthium	Gs_09	1	0	1	2	11	9	21.5	6.5	28	0.302326
1645	Root	R_03	Gypsophila struthium	Gs_10	1	0	1	2	11	9	7.2	2.3	9.5	0.319444
1646	Root	R_03	Gypsophila struthium	Gs_11	1	0	1	2	11	9	65.2	19.5	84.7	0.29908
1647	Root	R_03	Gypsophila struthium	Gs_12	1	1	0	5	6	1	NA	NA	NA	NA
1648	Root	R_03	Gypsophila struthium	Gs_13	0	0	0	11	11	0	NA	NA	NA	NA
1649	Root	R_03	Gypsophila struthium	Gs_14	0	0	0	11	11	0	NA	NA	NA	NA
1650	Root	R_03	Gypsophila struthium	Gs_15	0	0	0	11	11	0	NA	NA	NA	NA
1651	Root	R_03	Helianthemum squamatum	Hq_01	1	1	0	2	7	5	NA	NA	NA	NA
1652	Root	R_03	Helianthemum squamatum	Hq_02	1	1	0	2	6	4	NA	NA	NA	NA
1653	Root	R_03	Helianthemum squamatum	Hq_03	1	1	0	3	6	3	NA	NA	NA	NA
1654	Root	R_03	Helianthemum squamatum	Hq_04	1	1	0	3	6	3	NA	NA	NA	NA
1655	Root	R_03	Helianthemum squamatum	Hq_05	1	1	0	3	6	3	NA	NA	NA	NA
1656	Root	R_03	Helianthemum squamatum	Hq_06	1	0	1	3	11	8	6.3	1.6	7.9	0.253968
1657	Root	R_03	Helianthemum squamatum	Hq_07	1	1	0	4	7	3	NA	NA	NA	NA
1658	Root	R_03	Helianthemum squamatum	Hq_08	1	0	1	4	11	7	2.1	0.5	2.6	0.238095
1659	Root	R_03	Helianthemum squamatum	Hq_09	1	0	1	9	11	2	0.2	0.1	0.3	0.5
1660	Root	R_03	Helianthemum squamatum	Hq_10	0	0	0	11	11	0	NA	NA	NA	NA
1661	Root	R_03	Helianthemum squamatum	Hq_11	0	0	0	11	11	0	NA	NA	NA	NA
1662	Root	R_03	Helianthemum squamatum	Hq_12	0	0	0	11	11	0	NA	NA	NA	NA
1663	Root	R_03	Helianthemum squamatum	Hq_13	0	0	0	11	11	0	NA	NA	NA	NA
1664	Root	R_03	Helianthemum squamatum	Hq_14	0	0	0	11	11	0	NA	NA	NA	NA
1665	Root	R_03	Helianthemum squamatum	Hq_15	0	0	0	11	11	0	NA	NA	NA	NA
1666	Root	R_03	Helicrhysum stoechas	Ht_01	1	0	1	3	11	8	7.6	2.6	10.2	0.342105
1667	Root	R_03	Helicrhysum stoechas	Ht_02	1	0	1	3	11	8	4.6	1	5.6	0.217391
1668	Root	R_03	Helicrhysum stoechas	Ht_03	1	0	1	3	11	8	6.4	3.5	9.9	0.546875
1669	Root	R_03	Helicrhysum stoechas	Ht_04	1	0	1	3	11	8	1.4	0.5	1.9	0.357143
1670	Root	R_03	Helicrhysum stoechas	Ht_05	1	0	1	4	11	7	12.6	4.1	16.7	0.325397
1671	Root	R_03	Helicrhysum stoechas	Ht_06	1	1	0	4	10	6	NA	NA	NA	NA
1672	Root	R_03	Helicrhysum stoechas	Ht_07	0	0	0	11	11	0	NA	NA	NA	NA
1673	Root	R_03	Helicrhysum stoechas	Ht_08	0	0	0	11	11	0	NA	NA	NA	NA
1674	Root	R_03	Helicrhysum stoechas	Ht_09	0	0	0	11	11	0	NA	NA	NA	NA
1675	Root	R_03	Helicrhysum stoechas	Ht_10	0	0	0	11	11	0	NA	NA	NA	NA
1676	Root	R_03	Helicrhysum stoechas	Ht_11	0	0	0	11	11	0	NA	NA	NA	NA
1677	Root	R_03	Helicrhysum stoechas	Ht_12	0	0	0	11	11	0	NA	NA	NA	NA
1678	Root	R_03	Helicrhysum stoechas	Ht_13	0	0	0	11	11	0	NA	NA	NA	NA
1679	Root	R_03	Helicrhysum stoechas	Ht_14	0	0	0	11	11	0	NA	NA	NA	NA
1680	Root	R_03	Helicrhysum stoechas	Ht_15	0	0	0	11	11	0	NA	NA	NA	NA
1681	Root	R_03	Helianthemum syriacum	Hy_01	1	1	0	2	10	8	NA	NA	NA	NA
1682	Root	R_03	Helianthemum syriacum	Hy_02	1	0	1	2	11	9	5.8	2	7.8	0.344828
1683	Root	R_03	Helianthemum syriacum	Hy_03	1	1	0	2	10	8	NA	NA	NA	NA
1684	Root	R_03	Helianthemum syriacum	Hy_04	1	0	1	2	11	9	7.8	2.1	9.9	0.269231
1685	Root	R_03	Helianthemum syriacum	Hy_05	1	0	1	2	11	9	5.8	1.3	7.1	0.224138
1686	Root	R_03	Helianthemum syriacum	Hy_06	1	0	1	3	11	8	5.5	3.2	8.7	0.581818
1687	Root	R_03	Helianthemum syriacum	Hy_07	1	0	1	3	11	8	6.5	2.5	9	0.384615
1688	Root	R_03	Helianthemum syriacum	Hy_08	1	1	0	3	7	4	NA	NA	NA	NA
1689	Root	R_03	Helianthemum syriacum	Hy_09	1	0	1	3	11	8	4.8	1.3	6.1	0.270833
1690	Root	R_03	Helianthemum syriacum	Hy_10	1	0	1	5	11	6	1	0.1	1.1	0.1
1691	Root	R_03	Helianthemum syriacum	Hy_11	0	0	0	11	11	0	NA	NA	NA	NA
1692	Root	R_03	Helianthemum syriacum	Hy_12	0	0	0	11	11	0	NA	NA	NA	NA
1693	Root	R_03	Helianthemum syriacum	Hy_13	0	0	0	11	11	0	NA	NA	NA	NA
1694	Root	R_03	Helianthemum syriacum	Hy_14	0	0	0	11	11	0	NA	NA	NA	NA
1695	Root	R_03	Helianthemum syriacum	Hy_15	0	0	0	11	11	0	NA	NA	NA	NA
1696	Root	R_03	Linum suffruticosum	Ls_01	1	0	1	2	11	9	5.7	1.9	7.6	0.333333
1697	Root	R_03	Linum suffruticosum	Ls_02	1	0	1	3	11	8	6.1	3.5	9.6	0.57377
1698	Root	R_03	Linum suffruticosum	Ls_03	1	1	0	3	6	3	NA	NA	NA	NA
1699	Root	R_03	Linum suffruticosum	Ls_04	1	1	0	3	6	3	NA	NA	NA	NA
1700	Root	R_03	Linum suffruticosum	Ls_05	1	0	1	3	11	8	4.6	1.1	5.7	0.23913
1701	Root	R_03	Linum suffruticosum	Ls_06	1	1	0	3	6	3	NA	NA	NA	NA
1702	Root	R_03	Linum suffruticosum	Ls_07	1	1	0	4	7	3	NA	NA	NA	NA
1703	Root	R_03	Linum suffruticosum	Ls_08	1	1	0	4	7	3	NA	NA	NA	NA
1704	Root	R_03	Linum suffruticosum	Ls_09	1	1	0	5	10	5	NA	NA	NA	NA
1705	Root	R_03	Linum suffruticosum	Ls_10	1	0	1	9	11	2	1.5	1.4	2.9	0.933333
1706	Root	R_03	Linum suffruticosum	Ls_11	0	0	0	11	11	0	NA	NA	NA	NA
1707	Root	R_03	Linum suffruticosum	Ls_12	0	0	0	11	11	0	NA	NA	NA	NA
1708	Root	R_03	Linum suffruticosum	Ls_13	0	0	0	11	11	0	NA	NA	NA	NA
1709	Root	R_03	Linum suffruticosum	Ls_14	0	0	0	11	11	0	NA	NA	NA	NA
1710	Root	R_03	Linum suffruticosum	Ls_15	0	0	0	11	11	0	NA	NA	NA	NA
1711	Root	R_03	Rosmarinus officinalis	Ro_01	0	0	0	11	11	0	NA	NA	NA	NA
1712	Root	R_03	Rosmarinus officinalis	Ro_02	0	0	0	11	11	0	NA	NA	NA	NA
1713	Root	R_03	Rosmarinus officinalis	Ro_03	0	0	0	11	11	0	NA	NA	NA	NA
1714	Root	R_03	Rosmarinus officinalis	Ro_04	0	0	0	11	11	0	NA	NA	NA	NA
1715	Root	R_03	Rosmarinus officinalis	Ro_05	0	0	0	11	11	0	NA	NA	NA	NA
1716	Root	R_03	Rosmarinus officinalis	Ro_06	0	0	0	11	11	0	NA	NA	NA	NA
1717	Root	R_03	Rosmarinus officinalis	Ro_07	0	0	0	11	11	0	NA	NA	NA	NA
1718	Root	R_03	Rosmarinus officinalis	Ro_08	0	0	0	11	11	0	NA	NA	NA	NA
1719	Root	R_03	Rosmarinus officinalis	Ro_09	0	0	0	11	11	0	NA	NA	NA	NA
1720	Root	R_03	Rosmarinus officinalis	Ro_10	0	0	0	11	11	0	NA	NA	NA	NA
1721	Root	R_03	Rosmarinus officinalis	Ro_11	0	0	0	11	11	0	NA	NA	NA	NA
1722	Root	R_03	Rosmarinus officinalis	Ro_12	0	0	0	11	11	0	NA	NA	NA	NA
1723	Root	R_03	Rosmarinus officinalis	Ro_13	0	0	0	11	11	0	NA	NA	NA	NA
1724	Root	R_03	Rosmarinus officinalis	Ro_14	0	0	0	11	11	0	NA	NA	NA	NA
1725	Root	R_03	Rosmarinus officinalis	Ro_15	0	0	0	11	11	0	NA	NA	NA	NA
1726	Root	R_03	Stipa lagascae	Sl_01	1	0	1	10	11	1	1.4	2	3.4	1.42857
1727	Root	R_03	Stipa lagascae	Sl_02	1	0	1	11	11	0	1.1	0.8	1.9	0.727273
1728	Root	R_03	Stipa lagascae	Sl_03	0	0	0	11	11	0	NA	NA	NA	NA
1729	Root	R_03	Stipa lagascae	Sl_04	0	0	0	11	11	0	NA	NA	NA	NA
1730	Root	R_03	Stipa lagascae	Sl_05	0	0	0	11	11	0	NA	NA	NA	NA
1731	Root	R_03	Stipa lagascae	Sl_06	0	0	0	11	11	0	NA	NA	NA	NA
1732	Root	R_03	Stipa lagascae	Sl_07	0	0	0	11	11	0	NA	NA	NA	NA
1733	Root	R_03	Stipa lagascae	Sl_08	0	0	0	11	11	0	NA	NA	NA	NA
1734	Root	R_03	Stipa lagascae	Sl_09	0	0	0	11	11	0	NA	NA	NA	NA
1735	Root	R_03	Stipa lagascae	Sl_10	0	0	0	11	11	0	NA	NA	NA	NA
1736	Root	R_03	Stipa lagascae	Sl_11	0	0	0	11	11	0	NA	NA	NA	NA
1737	Root	R_03	Stipa lagascae	Sl_12	0	0	0	11	11	0	NA	NA	NA	NA
1738	Root	R_03	Stipa lagascae	Sl_13	0	0	0	11	11	0	NA	NA	NA	NA
1739	Root	R_03	Stipa lagascae	Sl_14	0	0	0	11	11	0	NA	NA	NA	NA
1740	Root	R_03	Stipa lagascae	Sl_15	0	0	0	11	11	0	NA	NA	NA	NA
1741	Root	R_03	Thymus vulgaris	Tv_01	1	0	1	2	11	9	6.8	1.7	8.5	0.25
1742	Root	R_03	Thymus vulgaris	Tv_02	1	0	1	3	11	8	1.3	0.9	2.2	0.692308
1743	Root	R_03	Thymus vulgaris	Tv_03	1	1	0	4	10	6	NA	NA	NA	NA
1744	Root	R_03	Thymus vulgaris	Tv_04	1	1	0	4	5	1	NA	NA	NA	NA
1745	Root	R_03	Thymus vulgaris	Tv_05	1	1	0	4	6	2	NA	NA	NA	NA
1746	Root	R_03	Thymus vulgaris	Tv_06	0	0	0	11	11	0	NA	NA	NA	NA
1747	Root	R_03	Thymus vulgaris	Tv_07	0	0	0	11	11	0	NA	NA	NA	NA
1748	Root	R_03	Thymus vulgaris	Tv_08	0	0	0	11	11	0	NA	NA	NA	NA
1749	Root	R_03	Thymus vulgaris	Tv_09	0	0	0	11	11	0	NA	NA	NA	NA
1750	Root	R_03	Thymus vulgaris	Tv_10	0	0	0	11	11	0	NA	NA	NA	NA
1751	Root	R_03	Thymus vulgaris	Tv_11	0	0	0	11	11	0	NA	NA	NA	NA
1752	Root	R_03	Thymus vulgaris	Tv_12	0	0	0	11	11	0	NA	NA	NA	NA
1753	Root	R_03	Thymus vulgaris	Tv_13	0	0	0	11	11	0	NA	NA	NA	NA
1754	Root	R_03	Thymus vulgaris	Tv_14	0	0	0	11	11	0	NA	NA	NA	NA
1755	Root	R_03	Thymus vulgaris	Tv_15	0	0	0	11	11	0	NA	NA	NA	NA
1756	Root	R_04	Cistus clusii	Cc_01	1	0	1	3	11	8	NA	NA	NA	NA
1757	Root	R_04	Cistus clusii	Cc_02	1	0	1	4	11	7	1.5	1.1	2.6	0.733333
1758	Root	R_04	Cistus clusii	Cc_03	1	0	1	9	11	2	0.2	0.2	0.4	1
1759	Root	R_04	Cistus clusii	Cc_04	1	0	1	10	11	1	0.2	0.3	0.5	1.5
1760	Root	R_04	Cistus clusii	Cc_05	0	0	0	11	11	0	NA	NA	NA	NA
1761	Root	R_04	Cistus clusii	Cc_06	0	0	0	11	11	0	NA	NA	NA	NA
1762	Root	R_04	Cistus clusii	Cc_07	0	0	0	11	11	0	NA	NA	NA	NA
1763	Root	R_04	Cistus clusii	Cc_08	0	0	0	11	11	0	NA	NA	NA	NA
1764	Root	R_04	Cistus clusii	Cc_09	0	0	0	11	11	0	NA	NA	NA	NA
1765	Root	R_04	Cistus clusii	Cc_10	0	0	0	11	11	0	NA	NA	NA	NA
1766	Root	R_04	Cistus clusii	Cc_11	0	0	0	11	11	0	NA	NA	NA	NA
1767	Root	R_04	Cistus clusii	Cc_12	0	0	0	11	11	0	NA	NA	NA	NA
1768	Root	R_04	Cistus clusii	Cc_13	0	0	0	11	11	0	NA	NA	NA	NA
1769	Root	R_04	Cistus clusii	Cc_14	0	0	0	11	11	0	NA	NA	NA	NA
1770	Root	R_04	Cistus clusii	Cc_15	0	0	0	11	11	0	NA	NA	NA	NA
1771	Root	R_04	Gypsophila struthium	Gs_01	1	0	1	2	11	9	81.1	17.2	98.3	0.212084
1772	Root	R_04	Gypsophila struthium	Gs_02	1	0	1	2	11	9	383.4	46.1	429.5	0.12024
1773	Root	R_04	Gypsophila struthium	Gs_03	1	0	1	2	11	9	198.2	40.5	238.7	0.204339
1774	Root	R_04	Gypsophila struthium	Gs_04	1	0	1	2	11	9	52.4	7.3	59.7	0.139313
1775	Root	R_04	Gypsophila struthium	Gs_05	1	0	1	2	11	9	267.1	41.7	308.8	0.156121
1776	Root	R_04	Gypsophila struthium	Gs_06	1	0	1	2	11	9	190.7	27.3	218	0.143157
1777	Root	R_04	Gypsophila struthium	Gs_07	1	0	1	2	11	9	65.8	10.8	76.6	0.164134
1778	Root	R_04	Gypsophila struthium	Gs_08	1	0	1	2	11	9	18.6	4.8	23.4	0.258065
1779	Root	R_04	Gypsophila struthium	Gs_09	1	1	0	3	4	1	NA	NA	NA	NA
1780	Root	R_04	Gypsophila struthium	Gs_10	1	0	1	3	11	8	120.6	26.8	147.4	0.222222
1781	Root	R_04	Gypsophila struthium	Gs_11	1	0	1	3	11	8	72.7	11.1	83.8	0.152682
1782	Root	R_04	Gypsophila struthium	Gs_12	1	0	1	3	11	8	95.5	9.2	104.7	0.0963351
1783	Root	R_04	Gypsophila struthium	Gs_13	1	0	1	4	11	7	30.8	3.7	34.5	0.12013
1784	Root	R_04	Gypsophila struthium	Gs_14	1	0	1	4	11	7	12.6	2	14.6	0.15873
1785	Root	R_04	Gypsophila struthium	Gs_15	1	0	1	4	11	7	41.6	8.3	49.9	0.199519
1786	Root	R_04	Helianthemum squamatum	Hq_01	1	0	1	2	11	9	4.3	0.9	5.2	0.209302
1787	Root	R_04	Helianthemum squamatum	Hq_02	1	1	0	2	7	5	NA	NA	NA	NA
1788	Root	R_04	Helianthemum squamatum	Hq_03	1	1	0	3	5	2	NA	NA	NA	NA
1789	Root	R_04	Helianthemum squamatum	Hq_04	1	1	0	3	5	2	NA	NA	NA	NA
1790	Root	R_04	Helianthemum squamatum	Hq_05	1	1	0	3	3	0	NA	NA	NA	NA
1791	Root	R_04	Helianthemum squamatum	Hq_06	0	0	0	11	11	0	NA	NA	NA	NA
1792	Root	R_04	Helianthemum squamatum	Hq_07	0	0	0	11	11	0	NA	NA	NA	NA
1793	Root	R_04	Helianthemum squamatum	Hq_08	0	0	0	11	11	0	NA	NA	NA	NA
1794	Root	R_04	Helianthemum squamatum	Hq_09	0	0	0	11	11	0	NA	NA	NA	NA
1795	Root	R_04	Helianthemum squamatum	Hq_10	0	0	0	11	11	0	NA	NA	NA	NA
1796	Root	R_04	Helianthemum squamatum	Hq_11	0	0	0	11	11	0	NA	NA	NA	NA
1797	Root	R_04	Helianthemum squamatum	Hq_12	0	0	0	11	11	0	NA	NA	NA	NA
1798	Root	R_04	Helianthemum squamatum	Hq_13	0	0	0	11	11	0	NA	NA	NA	NA
1799	Root	R_04	Helianthemum squamatum	Hq_14	0	0	0	11	11	0	NA	NA	NA	NA
1800	Root	R_04	Helianthemum squamatum	Hq_15	0	0	0	11	11	0	NA	NA	NA	NA
1801	Root	R_04	Helicrhysum stoechas	Ht_01	1	0	1	3	11	8	NA	NA	NA	NA
1802	Root	R_04	Helicrhysum stoechas	Ht_02	1	0	1	3	11	8	15.3	6.4	21.7	0.418301
1803	Root	R_04	Helicrhysum stoechas	Ht_03	1	1	0	3	5	2	NA	NA	NA	NA
1804	Root	R_04	Helicrhysum stoechas	Ht_04	1	0	1	4	11	7	5.6	1.6	7.2	0.285714
1805	Root	R_04	Helicrhysum stoechas	Ht_05	1	0	1	4	11	7	1.1	0.3	1.4	0.272727
1806	Root	R_04	Helicrhysum stoechas	Ht_06	1	0	1	4	11	7	3.1	1.5	4.6	0.483871
1807	Root	R_04	Helicrhysum stoechas	Ht_07	1	1	0	4	5	1	NA	NA	NA	NA
1808	Root	R_04	Helicrhysum stoechas	Ht_08	0	0	0	11	11	0	NA	NA	NA	NA
1809	Root	R_04	Helicrhysum stoechas	Ht_09	0	0	0	11	11	0	NA	NA	NA	NA
1810	Root	R_04	Helicrhysum stoechas	Ht_10	0	0	0	11	11	0	NA	NA	NA	NA
1811	Root	R_04	Helicrhysum stoechas	Ht_11	0	0	0	11	11	0	NA	NA	NA	NA
1812	Root	R_04	Helicrhysum stoechas	Ht_12	0	0	0	11	11	0	NA	NA	NA	NA
1813	Root	R_04	Helicrhysum stoechas	Ht_13	0	0	0	11	11	0	NA	NA	NA	NA
1814	Root	R_04	Helicrhysum stoechas	Ht_14	0	0	0	11	11	0	NA	NA	NA	NA
1815	Root	R_04	Helicrhysum stoechas	Ht_15	0	0	0	11	11	0	NA	NA	NA	NA
1816	Root	R_04	Helianthemum syriacum	Hy_01	1	0	1	2	11	9	6.4	2.4	8.8	0.375
1817	Root	R_04	Helianthemum syriacum	Hy_02	1	0	1	2	11	9	8.4	2	10.4	0.238095
1818	Root	R_04	Helianthemum syriacum	Hy_03	1	1	0	2	5	3	NA	NA	NA	NA
1819	Root	R_04	Helianthemum syriacum	Hy_04	1	0	1	3	11	8	4.3	1.9	6.2	0.44186
1820	Root	R_04	Helianthemum syriacum	Hy_05	1	0	1	3	11	8	6.2	3.2	9.4	0.516129
1821	Root	R_04	Helianthemum syriacum	Hy_06	1	0	1	3	11	8	3.8	1.2	5	0.315789
1822	Root	R_04	Helianthemum syriacum	Hy_07	0	0	0	11	11	0	NA	NA	NA	NA
1823	Root	R_04	Helianthemum syriacum	Hy_08	0	0	0	11	11	0	NA	NA	NA	NA
1824	Root	R_04	Helianthemum syriacum	Hy_09	0	0	0	11	11	0	NA	NA	NA	NA
1825	Root	R_04	Helianthemum syriacum	Hy_10	0	0	0	11	11	0	NA	NA	NA	NA
1826	Root	R_04	Helianthemum syriacum	Hy_11	0	0	0	11	11	0	NA	NA	NA	NA
1827	Root	R_04	Helianthemum syriacum	Hy_12	0	0	0	11	11	0	NA	NA	NA	NA
1828	Root	R_04	Helianthemum syriacum	Hy_13	0	0	0	11	11	0	NA	NA	NA	NA
1829	Root	R_04	Helianthemum syriacum	Hy_14	0	0	0	11	11	0	NA	NA	NA	NA
1830	Root	R_04	Helianthemum syriacum	Hy_15	0	0	0	11	11	0	NA	NA	NA	NA
1831	Root	R_04	Linum suffruticosum	Ls_01	1	0	1	2	11	9	9.9	5.6	15.5	0.565657
1832	Root	R_04	Linum suffruticosum	Ls_02	1	0	1	3	11	8	NA	NA	NA	NA
1833	Root	R_04	Linum suffruticosum	Ls_03	1	0	1	3	11	8	3.7	1.4	5.1	0.378378
1834	Root	R_04	Linum suffruticosum	Ls_04	1	0	1	4	11	7	NA	NA	NA	NA
1835	Root	R_04	Linum suffruticosum	Ls_05	1	0	1	9	11	2	0.7	0.6	1.3	0.857143
1836	Root	R_04	Linum suffruticosum	Ls_06	0	0	0	11	11	0	NA	NA	NA	NA
1837	Root	R_04	Linum suffruticosum	Ls_07	0	0	0	11	11	0	NA	NA	NA	NA
1838	Root	R_04	Linum suffruticosum	Ls_08	0	0	0	11	11	0	NA	NA	NA	NA
1839	Root	R_04	Linum suffruticosum	Ls_09	0	0	0	11	11	0	NA	NA	NA	NA
1840	Root	R_04	Linum suffruticosum	Ls_10	0	0	0	11	11	0	NA	NA	NA	NA
1841	Root	R_04	Linum suffruticosum	Ls_11	0	0	0	11	11	0	NA	NA	NA	NA
1842	Root	R_04	Linum suffruticosum	Ls_12	0	0	0	11	11	0	NA	NA	NA	NA
1843	Root	R_04	Linum suffruticosum	Ls_13	0	0	0	11	11	0	NA	NA	NA	NA
1844	Root	R_04	Linum suffruticosum	Ls_14	0	0	0	11	11	0	NA	NA	NA	NA
1845	Root	R_04	Linum suffruticosum	Ls_15	0	0	0	11	11	0	NA	NA	NA	NA
1846	Root	R_04	Rosmarinus officinalis	Ro_01	1	1	0	3	4	1	NA	NA	NA	NA
1847	Root	R_04	Rosmarinus officinalis	Ro_02	1	0	1	4	11	7	13.1	4.8	17.9	0.366412
1848	Root	R_04	Rosmarinus officinalis	Ro_03	1	0	1	4	11	7	14.6	6.1	20.7	0.417808
1849	Root	R_04	Rosmarinus officinalis	Ro_04	1	0	1	9	11	2	NA	NA	NA	NA
1850	Root	R_04	Rosmarinus officinalis	Ro_05	0	0	0	11	11	0	NA	NA	NA	NA
1851	Root	R_04	Rosmarinus officinalis	Ro_06	0	0	0	11	11	0	NA	NA	NA	NA
1852	Root	R_04	Rosmarinus officinalis	Ro_07	0	0	0	11	11	0	NA	NA	NA	NA
1853	Root	R_04	Rosmarinus officinalis	Ro_08	0	0	0	11	11	0	NA	NA	NA	NA
1854	Root	R_04	Rosmarinus officinalis	Ro_09	0	0	0	11	11	0	NA	NA	NA	NA
1855	Root	R_04	Rosmarinus officinalis	Ro_10	0	0	0	11	11	0	NA	NA	NA	NA
1856	Root	R_04	Rosmarinus officinalis	Ro_11	0	0	0	11	11	0	NA	NA	NA	NA
1857	Root	R_04	Rosmarinus officinalis	Ro_12	0	0	0	11	11	0	NA	NA	NA	NA
1858	Root	R_04	Rosmarinus officinalis	Ro_13	0	0	0	11	11	0	NA	NA	NA	NA
1859	Root	R_04	Rosmarinus officinalis	Ro_14	0	0	0	11	11	0	NA	NA	NA	NA
1860	Root	R_04	Rosmarinus officinalis	Ro_15	0	0	0	11	11	0	NA	NA	NA	NA
1861	Root	R_04	Stipa lagascae	Sl_01	1	0	1	2	11	9	NA	NA	NA	NA
1862	Root	R_04	Stipa lagascae	Sl_02	1	0	1	3	11	8	9.3	3.5	12.8	0.376344
1863	Root	R_04	Stipa lagascae	Sl_03	1	0	1	4	11	7	11.7	9.7	21.4	0.82906
1864	Root	R_04	Stipa lagascae	Sl_04	1	0	1	9	11	2	1.5	1.6	3.1	1.06667
1865	Root	R_04	Stipa lagascae	Sl_05	0	0	0	11	11	0	NA	NA	NA	NA
1866	Root	R_04	Stipa lagascae	Sl_06	0	0	0	11	11	0	NA	NA	NA	NA
1867	Root	R_04	Stipa lagascae	Sl_07	0	0	0	11	11	0	NA	NA	NA	NA
1868	Root	R_04	Stipa lagascae	Sl_08	0	0	0	11	11	0	NA	NA	NA	NA
1869	Root	R_04	Stipa lagascae	Sl_09	0	0	0	11	11	0	NA	NA	NA	NA
1870	Root	R_04	Stipa lagascae	Sl_10	0	0	0	11	11	0	NA	NA	NA	NA
1871	Root	R_04	Stipa lagascae	Sl_11	0	0	0	11	11	0	NA	NA	NA	NA
1872	Root	R_04	Stipa lagascae	Sl_12	0	0	0	11	11	0	NA	NA	NA	NA
1873	Root	R_04	Stipa lagascae	Sl_13	0	0	0	11	11	0	NA	NA	NA	NA
1874	Root	R_04	Stipa lagascae	Sl_14	0	0	0	11	11	0	NA	NA	NA	NA
1875	Root	R_04	Stipa lagascae	Sl_15	0	0	0	11	11	0	NA	NA	NA	NA
1876	Root	R_04	Thymus vulgaris	Tv_01	1	0	1	3	11	8	NA	NA	NA	NA
1877	Root	R_04	Thymus vulgaris	Tv_02	1	0	1	3	11	8	9.1	1.5	10.6	0.164835
1878	Root	R_04	Thymus vulgaris	Tv_03	1	1	0	3	4	1	NA	NA	NA	NA
1879	Root	R_04	Thymus vulgaris	Tv_04	1	0	1	4	11	7	6.1	3.4	9.5	0.557377
1880	Root	R_04	Thymus vulgaris	Tv_05	0	0	0	11	11	0	NA	NA	NA	NA
1881	Root	R_04	Thymus vulgaris	Tv_06	0	0	0	11	11	0	NA	NA	NA	NA
1882	Root	R_04	Thymus vulgaris	Tv_07	0	0	0	11	11	0	NA	NA	NA	NA
1883	Root	R_04	Thymus vulgaris	Tv_08	0	0	0	11	11	0	NA	NA	NA	NA
1884	Root	R_04	Thymus vulgaris	Tv_09	0	0	0	11	11	0	NA	NA	NA	NA
1885	Root	R_04	Thymus vulgaris	Tv_10	0	0	0	11	11	0	NA	NA	NA	NA
1886	Root	R_04	Thymus vulgaris	Tv_11	0	0	0	11	11	0	NA	NA	NA	NA
1887	Root	R_04	Thymus vulgaris	Tv_12	0	0	0	11	11	0	NA	NA	NA	NA
1888	Root	R_04	Thymus vulgaris	Tv_13	0	0	0	11	11	0	NA	NA	NA	NA
1889	Root	R_04	Thymus vulgaris	Tv_14	0	0	0	11	11	0	NA	NA	NA	NA
1890	Root	R_04	Thymus vulgaris	Tv_15	0	0	0	11	11	0	NA	NA	NA	NA
1891	Root	R_05	Cistus clusii	Cc_01	1	0	1	4	11	7	4.6	0.5	5.1	0.108696
1892	Root	R_05	Cistus clusii	Cc_02	1	0	1	4	11	7	3.3	1.2	4.5	0.363636
1893	Root	R_05	Cistus clusii	Cc_03	1	1	0	4	6	2	NA	NA	NA	NA
1894	Root	R_05	Cistus clusii	Cc_04	1	0	1	4	11	7	1.6	0.5	2.1	0.3125
1895	Root	R_05	Cistus clusii	Cc_05	1	1	0	9	10	1	NA	NA	NA	NA
1896	Root	R_05	Cistus clusii	Cc_06	1	0	1	9	11	2	0.5	0.1	0.6	0.2
1897	Root	R_05	Cistus clusii	Cc_07	0	0	0	11	11	0	NA	NA	NA	NA
1898	Root	R_05	Cistus clusii	Cc_08	0	0	0	11	11	0	NA	NA	NA	NA
1899	Root	R_05	Cistus clusii	Cc_09	0	0	0	11	11	0	NA	NA	NA	NA
1900	Root	R_05	Cistus clusii	Cc_10	0	0	0	11	11	0	NA	NA	NA	NA
1901	Root	R_05	Cistus clusii	Cc_11	0	0	0	11	11	0	NA	NA	NA	NA
1902	Root	R_05	Cistus clusii	Cc_12	0	0	0	11	11	0	NA	NA	NA	NA
1903	Root	R_05	Cistus clusii	Cc_13	0	0	0	11	11	0	NA	NA	NA	NA
1904	Root	R_05	Cistus clusii	Cc_14	0	0	0	11	11	0	NA	NA	NA	NA
1905	Root	R_05	Cistus clusii	Cc_15	0	0	0	11	11	0	NA	NA	NA	NA
1906	Root	R_05	Gypsophila struthium	Gs_01	1	0	1	2	11	9	NA	NA	NA	NA
1907	Root	R_05	Gypsophila struthium	Gs_02	1	0	1	2	11	9	NA	NA	NA	NA
1908	Root	R_05	Gypsophila struthium	Gs_03	1	0	1	2	11	9	101.2	22.1	123.3	0.218379
1909	Root	R_05	Gypsophila struthium	Gs_04	1	0	1	2	11	9	13.46	138.94	152.4	10.3224
1910	Root	R_05	Gypsophila struthium	Gs_05	1	0	1	2	11	9	294.6	75.7	370.3	0.256959
1911	Root	R_05	Gypsophila struthium	Gs_06	1	0	1	2	11	9	NA	NA	NA	NA
1912	Root	R_05	Gypsophila struthium	Gs_07	1	0	1	2	11	9	233.5	41	274.5	0.175589
1913	Root	R_05	Gypsophila struthium	Gs_08	1	0	1	2	11	9	NA	NA	NA	NA
1914	Root	R_05	Gypsophila struthium	Gs_09	1	0	1	2	11	9	47.1	8.5	55.6	0.180467
1915	Root	R_05	Gypsophila struthium	Gs_10	1	0	1	2	11	9	122.2	15.9	138.1	0.130115
1916	Root	R_05	Gypsophila struthium	Gs_11	1	0	1	2	11	9	144.8	21.2	166	0.146409
1917	Root	R_05	Gypsophila struthium	Gs_12	1	0	1	2	11	9	106.5	27.8	134.3	0.261033
1918	Root	R_05	Gypsophila struthium	Gs_13	1	0	1	3	11	8	65.8	14.5	80.3	0.220365
1919	Root	R_05	Gypsophila struthium	Gs_14	1	0	1	3	11	8	55.3	7.9	63.2	0.142857
1920	Root	R_05	Gypsophila struthium	Gs_15	0	0	0	11	11	0	NA	NA	NA	NA
1921	Root	R_05	Helianthemum squamatum	Hq_01	1	0	1	1	11	10	4.3	1.3	5.6	0.302326
1922	Root	R_05	Helianthemum squamatum	Hq_02	1	1	0	2	5	3	NA	NA	NA	NA
1923	Root	R_05	Helianthemum squamatum	Hq_03	1	1	0	3	5	2	NA	NA	NA	NA
1924	Root	R_05	Helianthemum squamatum	Hq_04	1	1	0	4	5	1	NA	NA	NA	NA
1925	Root	R_05	Helianthemum squamatum	Hq_05	1	0	1	9	11	2	0.7	0.2	0.9	0.285714
1926	Root	R_05	Helianthemum squamatum	Hq_06	1	0	1	9	11	2	NA	NA	NA	NA
1927	Root	R_05	Helianthemum squamatum	Hq_07	0	0	0	11	11	0	NA	NA	NA	NA
1928	Root	R_05	Helianthemum squamatum	Hq_08	0	0	0	11	11	0	NA	NA	NA	NA
1929	Root	R_05	Helianthemum squamatum	Hq_09	0	0	0	11	11	0	NA	NA	NA	NA
1930	Root	R_05	Helianthemum squamatum	Hq_10	0	0	0	11	11	0	NA	NA	NA	NA
1931	Root	R_05	Helianthemum squamatum	Hq_11	0	0	0	11	11	0	NA	NA	NA	NA
1932	Root	R_05	Helianthemum squamatum	Hq_12	0	0	0	11	11	0	NA	NA	NA	NA
1933	Root	R_05	Helianthemum squamatum	Hq_13	0	0	0	11	11	0	NA	NA	NA	NA
1934	Root	R_05	Helianthemum squamatum	Hq_14	0	0	0	11	11	0	NA	NA	NA	NA
1935	Root	R_05	Helianthemum squamatum	Hq_15	0	0	0	11	11	0	NA	NA	NA	NA
1936	Root	R_05	Helicrhysum stoechas	Ht_01	1	1	0	3	6	3	NA	NA	NA	NA
1937	Root	R_05	Helicrhysum stoechas	Ht_02	1	1	0	4	5	1	NA	NA	NA	NA
1938	Root	R_05	Helicrhysum stoechas	Ht_03	1	1	0	4	6	2	NA	NA	NA	NA
1939	Root	R_05	Helicrhysum stoechas	Ht_04	1	0	1	4	11	7	0.9	0.1	1	0.111111
1940	Root	R_05	Helicrhysum stoechas	Ht_05	0	0	0	11	11	0	NA	NA	NA	NA
1941	Root	R_05	Helicrhysum stoechas	Ht_06	0	0	0	11	11	0	NA	NA	NA	NA
1942	Root	R_05	Helicrhysum stoechas	Ht_07	0	0	0	11	11	0	NA	NA	NA	NA
1943	Root	R_05	Helicrhysum stoechas	Ht_08	0	0	0	11	11	0	NA	NA	NA	NA
1944	Root	R_05	Helicrhysum stoechas	Ht_09	0	0	0	11	11	0	NA	NA	NA	NA
1945	Root	R_05	Helicrhysum stoechas	Ht_10	0	0	0	11	11	0	NA	NA	NA	NA
1946	Root	R_05	Helicrhysum stoechas	Ht_11	0	0	0	11	11	0	NA	NA	NA	NA
1947	Root	R_05	Helicrhysum stoechas	Ht_12	0	0	0	11	11	0	NA	NA	NA	NA
1948	Root	R_05	Helicrhysum stoechas	Ht_13	0	0	0	11	11	0	NA	NA	NA	NA
1949	Root	R_05	Helicrhysum stoechas	Ht_14	0	0	0	11	11	0	NA	NA	NA	NA
1950	Root	R_05	Helicrhysum stoechas	Ht_15	0	0	0	11	11	0	NA	NA	NA	NA
1951	Root	R_05	Helianthemum syriacum	Hy_01	1	0	1	1	11	10	0.7	0.3	1	0.428571
1952	Root	R_05	Helianthemum syriacum	Hy_02	1	1	0	2	7	5	NA	NA	NA	NA
1953	Root	R_05	Helianthemum syriacum	Hy_03	1	0	1	2	11	9	0.7	0.2	0.9	0.285714
1954	Root	R_05	Helianthemum syriacum	Hy_04	1	0	1	2	11	9	1	0.4	1.4	0.4
1955	Root	R_05	Helianthemum syriacum	Hy_05	1	0	1	2	11	9	4.6	0.9	5.5	0.195652
1956	Root	R_05	Helianthemum syriacum	Hy_06	1	0	1	2	11	9	13.5	4.1	17.6	0.303704
1957	Root	R_05	Helianthemum syriacum	Hy_07	1	0	1	3	11	8	4.2	1	5.2	0.238095
1958	Root	R_05	Helianthemum syriacum	Hy_08	1	0	1	3	11	8	3.6	1.6	5.2	0.444444
1959	Root	R_05	Helianthemum syriacum	Hy_09	0	0	0	11	11	0	NA	NA	NA	NA
1960	Root	R_05	Helianthemum syriacum	Hy_10	0	0	0	11	11	0	NA	NA	NA	NA
1961	Root	R_05	Helianthemum syriacum	Hy_11	0	0	0	11	11	0	NA	NA	NA	NA
1962	Root	R_05	Helianthemum syriacum	Hy_12	0	0	0	11	11	0	NA	NA	NA	NA
1963	Root	R_05	Helianthemum syriacum	Hy_13	0	0	0	11	11	0	NA	NA	NA	NA
1964	Root	R_05	Helianthemum syriacum	Hy_14	0	0	0	11	11	0	NA	NA	NA	NA
1965	Root	R_05	Helianthemum syriacum	Hy_15	0	0	0	11	11	0	NA	NA	NA	NA
1966	Root	R_05	Linum suffruticosum	Ls_01	1	0	1	3	11	8	5	2	7	0.4
1967	Root	R_05	Linum suffruticosum	Ls_02	1	1	0	3	4	1	NA	NA	NA	NA
1968	Root	R_05	Linum suffruticosum	Ls_03	1	1	0	4	4	0	NA	NA	NA	NA
1969	Root	R_05	Linum suffruticosum	Ls_04	1	0	1	4	11	7	3.3	1.6	4.9	0.484848
1970	Root	R_05	Linum suffruticosum	Ls_05	1	0	1	4	11	7	0.8	0.1	0.9	0.125
1971	Root	R_05	Linum suffruticosum	Ls_06	1	0	1	10	11	1	NA	NA	NA	NA
1972	Root	R_05	Linum suffruticosum	Ls_07	0	0	0	11	11	0	NA	NA	NA	NA
1973	Root	R_05	Linum suffruticosum	Ls_08	0	0	0	11	11	0	NA	NA	NA	NA
1974	Root	R_05	Linum suffruticosum	Ls_09	0	0	0	11	11	0	NA	NA	NA	NA
1975	Root	R_05	Linum suffruticosum	Ls_10	0	0	0	11	11	0	NA	NA	NA	NA
1976	Root	R_05	Linum suffruticosum	Ls_11	0	0	0	11	11	0	NA	NA	NA	NA
1977	Root	R_05	Linum suffruticosum	Ls_12	0	0	0	11	11	0	NA	NA	NA	NA
1978	Root	R_05	Linum suffruticosum	Ls_13	0	0	0	11	11	0	NA	NA	NA	NA
1979	Root	R_05	Linum suffruticosum	Ls_14	0	0	0	11	11	0	NA	NA	NA	NA
1980	Root	R_05	Linum suffruticosum	Ls_15	0	0	0	11	11	0	NA	NA	NA	NA
1981	Root	R_05	Rosmarinus officinalis	Ro_01	1	0	1	9	11	2	1.6	1	2.6	0.625
1982	Root	R_05	Rosmarinus officinalis	Ro_02	1	0	1	9	11	2	1.3	0.1	1.4	0.0769231
1983	Root	R_05	Rosmarinus officinalis	Ro_03	0	0	0	11	11	0	NA	NA	NA	NA
1984	Root	R_05	Rosmarinus officinalis	Ro_04	0	0	0	11	11	0	NA	NA	NA	NA
1985	Root	R_05	Rosmarinus officinalis	Ro_05	0	0	0	11	11	0	NA	NA	NA	NA
1986	Root	R_05	Rosmarinus officinalis	Ro_06	0	0	0	11	11	0	NA	NA	NA	NA
1987	Root	R_05	Rosmarinus officinalis	Ro_07	0	0	0	11	11	0	NA	NA	NA	NA
1988	Root	R_05	Rosmarinus officinalis	Ro_08	0	0	0	11	11	0	NA	NA	NA	NA
1989	Root	R_05	Rosmarinus officinalis	Ro_09	0	0	0	11	11	0	NA	NA	NA	NA
1990	Root	R_05	Rosmarinus officinalis	Ro_10	0	0	0	11	11	0	NA	NA	NA	NA
1991	Root	R_05	Rosmarinus officinalis	Ro_11	0	0	0	11	11	0	NA	NA	NA	NA
1992	Root	R_05	Rosmarinus officinalis	Ro_12	0	0	0	11	11	0	NA	NA	NA	NA
1993	Root	R_05	Rosmarinus officinalis	Ro_13	0	0	0	11	11	0	NA	NA	NA	NA
1994	Root	R_05	Rosmarinus officinalis	Ro_14	0	0	0	11	11	0	NA	NA	NA	NA
1995	Root	R_05	Rosmarinus officinalis	Ro_15	0	0	0	11	11	0	NA	NA	NA	NA
1996	Root	R_05	Stipa lagascae	Sl_01	1	0	1	3	11	8	NA	NA	NA	NA
1997	Root	R_05	Stipa lagascae	Sl_02	1	1	0	4	5	1	NA	NA	NA	NA
1998	Root	R_05	Stipa lagascae	Sl_03	1	0	1	9	11	2	1	1.1	2.1	1.1
1999	Root	R_05	Stipa lagascae	Sl_04	1	0	1	10	11	1	NA	NA	NA	NA
[truncated: 701 more rows]
