# Supplementary material for: Species-specific interference exerted by the shrub Cistus clusii Dunal in a semi-arid Mediterranean gypsum plant community
Source: BMC Ecol. 2018 Nov 29;18:49. doi: 10.1186/s12898-018-0204-x (PMC6267893; doi:10.1186/s12898-018-0204-x)
Supplement: Supplementary file 5 — Additional file 5. Dataset including the data about richness and abundance from the field surveys. [file 12898_2018_204_MOESM5_ESM.xlsx]

## Sheet: rings data
id	plant category	nurse species	gypsophily	microsite	label	sampled area_m2	richness	abundance
1	annuals	C. clusii	gypsovag	C. clusii	CISTUCLU_LE1	0.302319	1	8
2	annuals	C. clusii	gypsovag	C. clusii	CISTUCLU_LE2	0.178442	4	70
3	annuals	C. clusii	gypsovag	C. clusii	CISTUCLU_LE3	0.536977	4	45
4	annuals	C. clusii	gypsovag	C. clusii	CISTUCLU_LE4	0.143963	5	62
5	annuals	C. clusii	gypsovag	C. clusii	CISTUCLU_LE5	0.226666	3	39
6	annuals	C. clusii	gypsovag	C. clusii	CISTUCLU_LE6	0.160692	1	11
7	annuals	C. clusii	gypsovag	C. clusii	CISTUCLU_LE7	0.124721	1	2
8	annuals	C. clusii	gypsovag	C. clusii	CISTUCLU_LE8	0.204164	3	52
9	annuals	C. clusii	gypsovag	C. clusii	CISTUCLU_LE9	0.090203	2	36
10	annuals	C. clusii	gypsovag	C. clusii	CISTUCLU_LE10	0.134971	3	64
11	annuals	C. clusii	gypsovag	C. clusii	CISTUCLU_LE11	0.0848426	2	35
12	annuals	C. clusii	gypsovag	C. clusii	CISTUCLU_LE12	0.290911	1	4
13	annuals	C. clusii	gypsovag	C. clusii	CISTUCLU_LE13	0.119381	1	1
14	annuals	C. clusii	gypsovag	C. clusii	CISTUCLU_LE14	0.253801	0	0
15	annuals	C. clusii	gypsovag	C. clusii	CISTUCLU_LE15	0.344083	0	0
16	annuals	C. clusii	gypsovag	C. clusii	CISTUCLU_LE16	0.171924	0	0
17	annuals	C. clusii	gypsovag	C. clusii	CISTUCLU_LE17	0.078854	2	7
18	annuals	C. clusii	gypsovag	C. clusii	CISTUCLU_LE18	0.0852157	3	18
19	annuals	C. clusii	gypsovag	C. clusii	CISTUCLU_LE19	0.0731206	2	4
20	annuals	C. clusii	gypsovag	C. clusii	CISTUCLU_LE20	0.212234	2	18
21	annuals	C. clusii	gypsovag	C. clusii	CISTUCLU_LE21	0.171924	3	65
22	annuals	C. clusii	gypsovag	C. clusii	CISTUCLU_LE22	0.217968	2	20
23	annuals	C. clusii	gypsovag	C. clusii	CISTUCLU_LE23	0.0843518	2	8
24	annuals	C. clusii	gypsovag	C. clusii	CISTUCLU_LE24	0.179699	2	18
25	annuals	C. clusii	gypsovag	C. clusii	CISTUCLU_LE25	0.156687	2	95
26	annuals	C. clusii	gypsovag	Open patch	CISTUCLUBS_LE1	0.306796	2	10
27	annuals	C. clusii	gypsovag	Open patch	CISTUCLUBS_LE2	0.180956	5	33
28	annuals	C. clusii	gypsovag	Open patch	CISTUCLUBS_LE3	0.541061	2	30
29	annuals	C. clusii	gypsovag	Open patch	CISTUCLUBS_LE4	0.14522	2	4
30	annuals	C. clusii	gypsovag	Open patch	CISTUCLUBS_LE5	0.229022	1	1
31	annuals	C. clusii	gypsovag	Open patch	CISTUCLUBS_LE6	0.16619	2	2
32	annuals	C. clusii	gypsovag	Open patch	CISTUCLUBS_LE7	0.125664	0	0
33	annuals	C. clusii	gypsovag	Open patch	CISTUCLUBS_LE8	0.212372	2	3
34	annuals	C. clusii	gypsovag	Open patch	CISTUCLUBS_LE9	0.090792	0	0
35	annuals	C. clusii	gypsovag	Open patch	CISTUCLUBS_LE10	0.138544	1	4
36	annuals	C. clusii	gypsovag	Open patch	CISTUCLUBS_LE11	0.0855299	2	9
37	annuals	C. clusii	gypsovag	Open patch	CISTUCLUBS_LE12	0.301907	0	0
38	annuals	C. clusii	gypsovag	Open patch	CISTUCLUBS_LE13	0.125664	0	0
39	annuals	C. clusii	gypsovag	Open patch	CISTUCLUBS_LE14	0.255176	0	0
40	annuals	C. clusii	gypsovag	Open patch	CISTUCLUBS_LE15	0.352565	0	0
41	annuals	C. clusii	gypsovag	Open patch	CISTUCLUBS_LE16	0.173494	1	2
42	annuals	C. clusii	gypsovag	Open patch	CISTUCLUBS_LE17	0.0804248	0	0
43	annuals	C. clusii	gypsovag	Open patch	CISTUCLUBS_LE18	0.0855299	0	0
44	annuals	C. clusii	gypsovag	Open patch	CISTUCLUBS_LE19	0.0754768	1	1
45	annuals	C. clusii	gypsovag	Open patch	CISTUCLUBS_LE20	0.216475	2	33
46	annuals	C. clusii	gypsovag	Open patch	CISTUCLUBS_LE21	0.173494	1	1
47	annuals	C. clusii	gypsovag	Open patch	CISTUCLUBS_LE22	0.220618	1	1
48	annuals	C. clusii	gypsovag	Open patch	CISTUCLUBS_LE23	0.0855299	1	1
49	annuals	C. clusii	gypsovag	Open patch	CISTUCLUBS_LE24	0.180956	0	0
50	annuals	C. clusii	gypsovag	Open patch	CISTUCLUBS_LE25	0.159043	2	6
51	annuals	G. struthium	gypsophyte	G. struthium	GYPSO_LE1	0.18127	3	52
52	annuals	G. struthium	gypsophyte	G. struthium	GYPSO_LE2	0.782571	5	105
53	annuals	G. struthium	gypsophyte	G. struthium	GYPSO_LE3	0.183783	6	101
54	annuals	G. struthium	gypsophyte	G. struthium	GYPSO_LE4	0.32594	2	54
55	annuals	G. struthium	gypsophyte	G. struthium	GYPSO_LE5	0.228472	1	5
56	annuals	G. struthium	gypsophyte	G. struthium	GYPSO_LE6	0.673008	4	133
57	annuals	G. struthium	gypsophyte	G. struthium	GYPSO_LE7	0.12535	2	6
58	annuals	G. struthium	gypsophyte	G. struthium	GYPSO_LE8	0.587085	2	2
59	annuals	G. struthium	gypsophyte	G. struthium	GYPSO_LE9	0.253998	5	25
60	annuals	G. struthium	gypsophyte	G. struthium	GYPSO_LE10	0.761836	0	0
61	annuals	G. struthium	gypsophyte	G. struthium	GYPSO_LE11	0.296252	1	2
62	annuals	G. struthium	gypsophyte	G. struthium	GYPSO_LE12	0.653137	0	0
63	annuals	G. struthium	gypsophyte	G. struthium	GYPSO_LE13	0.228472	0	0
64	annuals	G. struthium	gypsophyte	G. struthium	GYPSO_LE14	0.469668	4	68
65	annuals	G. struthium	gypsophyte	G. struthium	GYPSO_LE15	0.315985	1	1
66	annuals	G. struthium	gypsophyte	G. struthium	GYPSO_LE16	0.240018	5	85
67	annuals	G. struthium	gypsophyte	G. struthium	GYPSO_LE17	0.397254	2	40
68	annuals	G. struthium	gypsophyte	G. struthium	GYPSO_LE18	0.257611	7	183
69	annuals	G. struthium	gypsophyte	G. struthium	GYPSO_LE19	0.345654	1	25
70	annuals	G. struthium	gypsophyte	G. struthium	GYPSO_LE20	0.176322	2	10
71	annuals	G. struthium	gypsophyte	G. struthium	GYPSO_LE21	0.392385	1	37
72	annuals	G. struthium	gypsophyte	G. struthium	GYPSO_LE22	0.389734	3	41
73	annuals	G. struthium	gypsophyte	G. struthium	GYPSO_LE23	0.236483	4	146
74	annuals	G. struthium	gypsophyte	G. struthium	GYPSO_LE24	0.370413	5	53
75	annuals	G. struthium	gypsophyte	G. struthium	GYPSO_LE25	0.353429	3	92
76	annuals	G. struthium	gypsophyte	Open patch	GYPSOBS_LE1	0.19635	2	15
77	annuals	G. struthium	gypsophyte	Open patch	GYPSOBS_LE2	0.899202	7	132
78	annuals	G. struthium	gypsophyte	Open patch	GYPSOBS_LE3	0.19635	5	71
79	annuals	G. struthium	gypsophyte	Open patch	GYPSOBS_LE4	0.384845	3	25
80	annuals	G. struthium	gypsophyte	Open patch	GYPSOBS_LE5	0.255176	4	9
81	annuals	G. struthium	gypsophyte	Open patch	GYPSOBS_LE6	0.833229	2	7
82	annuals	G. struthium	gypsophyte	Open patch	GYPSOBS_LE7	0.152053	0	0
83	annuals	G. struthium	gypsophyte	Open patch	GYPSOBS_LE8	0.636173	1	1
84	annuals	G. struthium	gypsophyte	Open patch	GYPSOBS_LE9	0.273397	2	21
85	annuals	G. struthium	gypsophyte	Open patch	GYPSOBS_LE10	0.785398	1	1
86	annuals	G. struthium	gypsophyte	Open patch	GYPSOBS_LE11	0.321699	0	0
87	annuals	G. struthium	gypsophyte	Open patch	GYPSOBS_LE12	0.723823	1	2
88	annuals	G. struthium	gypsophyte	Open patch	GYPSOBS_LE13	0.255176	0	0
89	annuals	G. struthium	gypsophyte	Open patch	GYPSOBS_LE14	0.502655	1	3
90	annuals	G. struthium	gypsophyte	Open patch	GYPSOBS_LE15	0.347323	0	0
91	annuals	G. struthium	gypsophyte	Open patch	GYPSOBS_LE16	0.246301	0	0
92	annuals	G. struthium	gypsophyte	Open patch	GYPSOBS_LE17	0.430084	0	0
93	annuals	G. struthium	gypsophyte	Open patch	GYPSOBS_LE18	0.282743	3	23
94	annuals	G. struthium	gypsophyte	Open patch	GYPSOBS_LE19	0.373928	0	0
95	annuals	G. struthium	gypsophyte	Open patch	GYPSOBS_LE20	0.19635	0	0
96	annuals	G. struthium	gypsophyte	Open patch	GYPSOBS_LE21	0.430084	0	0
97	annuals	G. struthium	gypsophyte	Open patch	GYPSOBS_LE22	0.483982	0	0
98	annuals	G. struthium	gypsophyte	Open patch	GYPSOBS_LE23	0.255176	0	0
99	annuals	G. struthium	gypsophyte	Open patch	GYPSOBS_LE24	0.412825	1	4
100	annuals	G. struthium	gypsophyte	Open patch	GYPSOBS_LE25	0.384845	0	0
101	perennial seedlings	C. clusii	gypsovag	C. clusii	CISTUCLU_LE1	0.302319	5	7
102	perennial seedlings	C. clusii	gypsovag	C. clusii	CISTUCLU_LE2	0.178442	3	4
103	perennial seedlings	C. clusii	gypsovag	C. clusii	CISTUCLU_LE3	0.536977	6	25
104	perennial seedlings	C. clusii	gypsovag	C. clusii	CISTUCLU_LE4	0.143963	4	9
105	perennial seedlings	C. clusii	gypsovag	C. clusii	CISTUCLU_LE5	0.226666	5	20
106	perennial seedlings	C. clusii	gypsovag	C. clusii	CISTUCLU_LE6	0.160692	7	14
107	perennial seedlings	C. clusii	gypsovag	C. clusii	CISTUCLU_LE7	0.124721	3	10
108	perennial seedlings	C. clusii	gypsovag	C. clusii	CISTUCLU_LE8	0.204164	4	6
109	perennial seedlings	C. clusii	gypsovag	C. clusii	CISTUCLU_LE9	0.090203	1	2
110	perennial seedlings	C. clusii	gypsovag	C. clusii	CISTUCLU_LE10	0.134971	4	13
111	perennial seedlings	C. clusii	gypsovag	C. clusii	CISTUCLU_LE11	0.0848426	3	3
112	perennial seedlings	C. clusii	gypsovag	C. clusii	CISTUCLU_LE12	0.290911	0	0
113	perennial seedlings	C. clusii	gypsovag	C. clusii	CISTUCLU_LE13	0.119381	1	2
114	perennial seedlings	C. clusii	gypsovag	C. clusii	CISTUCLU_LE14	0.253801	3	9
115	perennial seedlings	C. clusii	gypsovag	C. clusii	CISTUCLU_LE15	0.344083	4	10
116	perennial seedlings	C. clusii	gypsovag	C. clusii	CISTUCLU_LE16	0.171924	1	1
117	perennial seedlings	C. clusii	gypsovag	C. clusii	CISTUCLU_LE17	0.078854	1	2
118	perennial seedlings	C. clusii	gypsovag	C. clusii	CISTUCLU_LE18	0.0852157	7	15
119	perennial seedlings	C. clusii	gypsovag	C. clusii	CISTUCLU_LE19	0.0731206	6	20
120	perennial seedlings	C. clusii	gypsovag	C. clusii	CISTUCLU_LE20	0.212234	3	7
121	perennial seedlings	C. clusii	gypsovag	C. clusii	CISTUCLU_LE21	0.171924	5	11
122	perennial seedlings	C. clusii	gypsovag	C. clusii	CISTUCLU_LE22	0.217968	4	14
123	perennial seedlings	C. clusii	gypsovag	C. clusii	CISTUCLU_LE23	0.0843518	1	1
124	perennial seedlings	C. clusii	gypsovag	C. clusii	CISTUCLU_LE24	0.179699	5	18
125	perennial seedlings	C. clusii	gypsovag	C. clusii	CISTUCLU_LE25	0.156687	5	12
126	perennial seedlings	C. clusii	gypsovag	Open patch	CISTUCLUBS_LE1	0.306796	2	2
127	perennial seedlings	C. clusii	gypsovag	Open patch	CISTUCLUBS_LE2	0.180956	3	6
128	perennial seedlings	C. clusii	gypsovag	Open patch	CISTUCLUBS_LE3	0.541061	6	18
129	perennial seedlings	C. clusii	gypsovag	Open patch	CISTUCLUBS_LE4	0.14522	2	2
130	perennial seedlings	C. clusii	gypsovag	Open patch	CISTUCLUBS_LE5	0.229022	3	3
131	perennial seedlings	C. clusii	gypsovag	Open patch	CISTUCLUBS_LE6	0.16619	1	1
132	perennial seedlings	C. clusii	gypsovag	Open patch	CISTUCLUBS_LE7	0.125664	1	1
133	perennial seedlings	C. clusii	gypsovag	Open patch	CISTUCLUBS_LE8	0.212372	0	0
134	perennial seedlings	C. clusii	gypsovag	Open patch	CISTUCLUBS_LE9	0.090792	0	0
135	perennial seedlings	C. clusii	gypsovag	Open patch	CISTUCLUBS_LE10	0.138544	1	2
136	perennial seedlings	C. clusii	gypsovag	Open patch	CISTUCLUBS_LE11	0.0855299	1	1
137	perennial seedlings	C. clusii	gypsovag	Open patch	CISTUCLUBS_LE12	0.301907	4	7
138	perennial seedlings	C. clusii	gypsovag	Open patch	CISTUCLUBS_LE13	0.125664	0	0
139	perennial seedlings	C. clusii	gypsovag	Open patch	CISTUCLUBS_LE14	0.255176	1	1
140	perennial seedlings	C. clusii	gypsovag	Open patch	CISTUCLUBS_LE15	0.352565	5	10
141	perennial seedlings	C. clusii	gypsovag	Open patch	CISTUCLUBS_LE16	0.173494	0	0
142	perennial seedlings	C. clusii	gypsovag	Open patch	CISTUCLUBS_LE17	0.0804248	0	0
143	perennial seedlings	C. clusii	gypsovag	Open patch	CISTUCLUBS_LE18	0.0855299	1	1
144	perennial seedlings	C. clusii	gypsovag	Open patch	CISTUCLUBS_LE19	0.0754768	1	1
145	perennial seedlings	C. clusii	gypsovag	Open patch	CISTUCLUBS_LE20	0.216475	4	6
146	perennial seedlings	C. clusii	gypsovag	Open patch	CISTUCLUBS_LE21	0.173494	1	1
147	perennial seedlings	C. clusii	gypsovag	Open patch	CISTUCLUBS_LE22	0.220618	2	2
148	perennial seedlings	C. clusii	gypsovag	Open patch	CISTUCLUBS_LE23	0.0855299	1	1
149	perennial seedlings	C. clusii	gypsovag	Open patch	CISTUCLUBS_LE24	0.180956	0	0
150	perennial seedlings	C. clusii	gypsovag	Open patch	CISTUCLUBS_LE25	0.159043	2	2
151	perennial seedlings	G. struthium	gypsophyte	G. struthium	GYPSO_LE1	0.18127	7	47
152	perennial seedlings	G. struthium	gypsophyte	G. struthium	GYPSO_LE2	0.782571	8	38
153	perennial seedlings	G. struthium	gypsophyte	G. struthium	GYPSO_LE3	0.183783	4	11
154	perennial seedlings	G. struthium	gypsophyte	G. struthium	GYPSO_LE4	0.32594	7	38
155	perennial seedlings	G. struthium	gypsophyte	G. struthium	GYPSO_LE5	0.228472	5	21
156	perennial seedlings	G. struthium	gypsophyte	G. struthium	GYPSO_LE6	0.673008	11	71
157	perennial seedlings	G. struthium	gypsophyte	G. struthium	GYPSO_LE7	0.12535	1	1
158	perennial seedlings	G. struthium	gypsophyte	G. struthium	GYPSO_LE8	0.587085	9	27
159	perennial seedlings	G. struthium	gypsophyte	G. struthium	GYPSO_LE9	0.253998	2	3
160	perennial seedlings	G. struthium	gypsophyte	G. struthium	GYPSO_LE10	0.761836	7	41
161	perennial seedlings	G. struthium	gypsophyte	G. struthium	GYPSO_LE11	0.296252	2	2
162	perennial seedlings	G. struthium	gypsophyte	G. struthium	GYPSO_LE12	0.653137	4	8
163	perennial seedlings	G. struthium	gypsophyte	G. struthium	GYPSO_LE13	0.228472	1	1
164	perennial seedlings	G. struthium	gypsophyte	G. struthium	GYPSO_LE14	0.469668	4	6
165	perennial seedlings	G. struthium	gypsophyte	G. struthium	GYPSO_LE15	0.315985	3	3
166	perennial seedlings	G. struthium	gypsophyte	G. struthium	GYPSO_LE16	0.240018	5	13
167	perennial seedlings	G. struthium	gypsophyte	G. struthium	GYPSO_LE17	0.397254	6	16
168	perennial seedlings	G. struthium	gypsophyte	G. struthium	GYPSO_LE18	0.257611	4	20
169	perennial seedlings	G. struthium	gypsophyte	G. struthium	GYPSO_LE19	0.345654	4	9
170	perennial seedlings	G. struthium	gypsophyte	G. struthium	GYPSO_LE20	0.176322	3	6
171	perennial seedlings	G. struthium	gypsophyte	G. struthium	GYPSO_LE21	0.392385	5	23
172	perennial seedlings	G. struthium	gypsophyte	G. struthium	GYPSO_LE22	0.389734	6	38
173	perennial seedlings	G. struthium	gypsophyte	G. struthium	GYPSO_LE23	0.236483	4	16
174	perennial seedlings	G. struthium	gypsophyte	G. struthium	GYPSO_LE24	0.370413	4	13
175	perennial seedlings	G. struthium	gypsophyte	G. struthium	GYPSO_LE25	0.353429	2	2
176	perennial seedlings	G. struthium	gypsophyte	Open patch	GYPSOBS_LE1	0.19635	0	0
177	perennial seedlings	G. struthium	gypsophyte	Open patch	GYPSOBS_LE2	0.899202	1	1
178	perennial seedlings	G. struthium	gypsophyte	Open patch	GYPSOBS_LE3	0.19635	1	1
179	perennial seedlings	G. struthium	gypsophyte	Open patch	GYPSOBS_LE4	0.384845	2	3
180	perennial seedlings	G. struthium	gypsophyte	Open patch	GYPSOBS_LE5	0.255176	6	8
181	perennial seedlings	G. struthium	gypsophyte	Open patch	GYPSOBS_LE6	0.833229	9	23
182	perennial seedlings	G. struthium	gypsophyte	Open patch	GYPSOBS_LE7	0.152053	0	0
183	perennial seedlings	G. struthium	gypsophyte	Open patch	GYPSOBS_LE8	0.636173	2	7
184	perennial seedlings	G. struthium	gypsophyte	Open patch	GYPSOBS_LE9	0.273397	1	2
185	perennial seedlings	G. struthium	gypsophyte	Open patch	GYPSOBS_LE10	0.785398	4	9
186	perennial seedlings	G. struthium	gypsophyte	Open patch	GYPSOBS_LE11	0.321699	1	1
187	perennial seedlings	G. struthium	gypsophyte	Open patch	GYPSOBS_LE12	0.723823	2	2
188	perennial seedlings	G. struthium	gypsophyte	Open patch	GYPSOBS_LE13	0.255176	0	0
189	perennial seedlings	G. struthium	gypsophyte	Open patch	GYPSOBS_LE14	0.502655	0	0
190	perennial seedlings	G. struthium	gypsophyte	Open patch	GYPSOBS_LE15	0.347323	1	1
191	perennial seedlings	G. struthium	gypsophyte	Open patch	GYPSOBS_LE16	0.246301	0	0
192	perennial seedlings	G. struthium	gypsophyte	Open patch	GYPSOBS_LE17	0.430084	2	4
193	perennial seedlings	G. struthium	gypsophyte	Open patch	GYPSOBS_LE18	0.282743	3	6
194	perennial seedlings	G. struthium	gypsophyte	Open patch	GYPSOBS_LE19	0.373928	2	4
195	perennial seedlings	G. struthium	gypsophyte	Open patch	GYPSOBS_LE20	0.19635	1	2
196	perennial seedlings	G. struthium	gypsophyte	Open patch	GYPSOBS_LE21	0.430084	2	2
197	perennial seedlings	G. struthium	gypsophyte	Open patch	GYPSOBS_LE22	0.483982	3	5
198	perennial seedlings	G. struthium	gypsophyte	Open patch	GYPSOBS_LE23	0.255176	2	5
199	perennial seedlings	G. struthium	gypsophyte	Open patch	GYPSOBS_LE24	0.412825	0	0
200	perennial seedlings	G. struthium	gypsophyte	Open patch	GYPSOBS_LE25	0.384845	0	0
201	perennial adults	C. clusii	gypsovag	C. clusii	CISTUCLU_LE1	0.302319	2	2
202	perennial adults	C. clusii	gypsovag	C. clusii	CISTUCLU_LE2	0.178442	1	1
203	perennial adults	C. clusii	gypsovag	C. clusii	CISTUCLU_LE3	0.536977	3	7
204	perennial adults	C. clusii	gypsovag	C. clusii	CISTUCLU_LE4	0.143963	3	5
205	perennial adults	C. clusii	gypsovag	C. clusii	CISTUCLU_LE5	0.226666	2	2
206	perennial adults	C. clusii	gypsovag	C. clusii	CISTUCLU_LE6	0.160692	1	1
207	perennial adults	C. clusii	gypsovag	C. clusii	CISTUCLU_LE7	0.124721	1	2
208	perennial adults	C. clusii	gypsovag	C. clusii	CISTUCLU_LE8	0.204164	2	3
209	perennial adults	C. clusii	gypsovag	C. clusii	CISTUCLU_LE9	0.090203	1	1
210	perennial adults	C. clusii	gypsovag	C. clusii	CISTUCLU_LE10	0.134971	1	3
211	perennial adults	C. clusii	gypsovag	C. clusii	CISTUCLU_LE11	0.0848426	1	5
212	perennial adults	C. clusii	gypsovag	C. clusii	CISTUCLU_LE12	0.290911	1	24
213	perennial adults	C. clusii	gypsovag	C. clusii	CISTUCLU_LE13	0.119381	3	4
214	perennial adults	C. clusii	gypsovag	C. clusii	CISTUCLU_LE14	0.253801	0	0
215	perennial adults	C. clusii	gypsovag	C. clusii	CISTUCLU_LE15	0.344083	2	2
216	perennial adults	C. clusii	gypsovag	C. clusii	CISTUCLU_LE16	0.171924	0	0
217	perennial adults	C. clusii	gypsovag	C. clusii	CISTUCLU_LE17	0.078854	1	1
218	perennial adults	C. clusii	gypsovag	C. clusii	CISTUCLU_LE18	0.0852157	2	2
219	perennial adults	C. clusii	gypsovag	C. clusii	CISTUCLU_LE19	0.0731206	3	7
220	perennial adults	C. clusii	gypsovag	C. clusii	CISTUCLU_LE20	0.212234	2	3
221	perennial adults	C. clusii	gypsovag	C. clusii	CISTUCLU_LE21	0.171924	1	1
222	perennial adults	C. clusii	gypsovag	C. clusii	CISTUCLU_LE22	0.217968	3	4
223	perennial adults	C. clusii	gypsovag	C. clusii	CISTUCLU_LE23	0.0843518	1	1
224	perennial adults	C. clusii	gypsovag	C. clusii	CISTUCLU_LE24	0.179699	0	0
225	perennial adults	C. clusii	gypsovag	C. clusii	CISTUCLU_LE25	0.156687	3	3
226	perennial adults	C. clusii	gypsovag	Open patch	CISTUCLUBS_LE1	0.306796	1	2
227	perennial adults	C. clusii	gypsovag	Open patch	CISTUCLUBS_LE2	0.180956	0	0
228	perennial adults	C. clusii	gypsovag	Open patch	CISTUCLUBS_LE3	0.541061	1	1
229	perennial adults	C. clusii	gypsovag	Open patch	CISTUCLUBS_LE4	0.14522	0	0
230	perennial adults	C. clusii	gypsovag	Open patch	CISTUCLUBS_LE5	0.229022	0	0
231	perennial adults	C. clusii	gypsovag	Open patch	CISTUCLUBS_LE6	0.16619	2	3
232	perennial adults	C. clusii	gypsovag	Open patch	CISTUCLUBS_LE7	0.125664	1	1
233	perennial adults	C. clusii	gypsovag	Open patch	CISTUCLUBS_LE8	0.212372	0	0
234	perennial adults	C. clusii	gypsovag	Open patch	CISTUCLUBS_LE9	0.090792	0	0
235	perennial adults	C. clusii	gypsovag	Open patch	CISTUCLUBS_LE10	0.138544	0	0
236	perennial adults	C. clusii	gypsovag	Open patch	CISTUCLUBS_LE11	0.0855299	1	1
237	perennial adults	C. clusii	gypsovag	Open patch	CISTUCLUBS_LE12	0.301907	2	14
238	perennial adults	C. clusii	gypsovag	Open patch	CISTUCLUBS_LE13	0.125664	0	0
239	perennial adults	C. clusii	gypsovag	Open patch	CISTUCLUBS_LE14	0.255176	0	0
240	perennial adults	C. clusii	gypsovag	Open patch	CISTUCLUBS_LE15	0.352565	0	0
241	perennial adults	C. clusii	gypsovag	Open patch	CISTUCLUBS_LE16	0.173494	0	0
242	perennial adults	C. clusii	gypsovag	Open patch	CISTUCLUBS_LE17	0.0804248	0	0
243	perennial adults	C. clusii	gypsovag	Open patch	CISTUCLUBS_LE18	0.0855299	0	0
244	perennial adults	C. clusii	gypsovag	Open patch	CISTUCLUBS_LE19	0.0754768	0	0
245	perennial adults	C. clusii	gypsovag	Open patch	CISTUCLUBS_LE20	0.216475	2	2
246	perennial adults	C. clusii	gypsovag	Open patch	CISTUCLUBS_LE21	0.173494	0	0
247	perennial adults	C. clusii	gypsovag	Open patch	CISTUCLUBS_LE22	0.220618	1	5
248	perennial adults	C. clusii	gypsovag	Open patch	CISTUCLUBS_LE23	0.0855299	0	0
249	perennial adults	C. clusii	gypsovag	Open patch	CISTUCLUBS_LE24	0.180956	1	1
250	perennial adults	C. clusii	gypsovag	Open patch	CISTUCLUBS_LE25	0.159043	2	2
251	perennial adults	G. struthium	gypsophyte	G. struthium	GYPSO_LE1	0.18127	2	14
252	perennial adults	G. struthium	gypsophyte	G. struthium	GYPSO_LE2	0.782571	4	12
253	perennial adults	G. struthium	gypsophyte	G. struthium	GYPSO_LE3	0.183783	4	7
254	perennial adults	G. struthium	gypsophyte	G. struthium	GYPSO_LE4	0.32594	6	19
255	perennial adults	G. struthium	gypsophyte	G. struthium	GYPSO_LE5	0.228472	3	5
256	perennial adults	G. struthium	gypsophyte	G. struthium	GYPSO_LE6	0.673008	9	53
257	perennial adults	G. struthium	gypsophyte	G. struthium	GYPSO_LE7	0.12535	2	2
258	perennial adults	G. struthium	gypsophyte	G. struthium	GYPSO_LE8	0.587085	7	26
259	perennial adults	G. struthium	gypsophyte	G. struthium	GYPSO_LE9	0.253998	2	2
260	perennial adults	G. struthium	gypsophyte	G. struthium	GYPSO_LE10	0.761836	3	12
261	perennial adults	G. struthium	gypsophyte	G. struthium	GYPSO_LE11	0.296252	1	1
262	perennial adults	G. struthium	gypsophyte	G. struthium	GYPSO_LE12	0.653137	6	19
263	perennial adults	G. struthium	gypsophyte	G. struthium	GYPSO_LE13	0.228472	1	1
264	perennial adults	G. struthium	gypsophyte	G. struthium	GYPSO_LE14	0.469668	3	10
265	perennial adults	G. struthium	gypsophyte	G. struthium	GYPSO_LE15	0.315985	3	9
266	perennial adults	G. struthium	gypsophyte	G. struthium	GYPSO_LE16	0.240018	3	7
267	perennial adults	G. struthium	gypsophyte	G. struthium	GYPSO_LE17	0.397254	4	14
268	perennial adults	G. struthium	gypsophyte	G. struthium	GYPSO_LE18	0.257611	5	17
269	perennial adults	G. struthium	gypsophyte	G. struthium	GYPSO_LE19	0.345654	5	10
270	perennial adults	G. struthium	gypsophyte	G. struthium	GYPSO_LE20	0.176322	4	7
271	perennial adults	G. struthium	gypsophyte	G. struthium	GYPSO_LE21	0.392385	1	5
272	perennial adults	G. struthium	gypsophyte	G. struthium	GYPSO_LE22	0.389734	1	1
273	perennial adults	G. struthium	gypsophyte	G. struthium	GYPSO_LE23	0.236483	1	2
274	perennial adults	G. struthium	gypsophyte	G. struthium	GYPSO_LE24	0.370413	3	13
275	perennial adults	G. struthium	gypsophyte	G. struthium	GYPSO_LE25	0.353429	2	2
276	perennial adults	G. struthium	gypsophyte	Open patch	GYPSOBS_LE1	0.19635	0	0
277	perennial adults	G. struthium	gypsophyte	Open patch	GYPSOBS_LE2	0.899202	2	10
278	perennial adults	G. struthium	gypsophyte	Open patch	GYPSOBS_LE3	0.19635	0	0
279	perennial adults	G. struthium	gypsophyte	Open patch	GYPSOBS_LE4	0.384845	0	0
280	perennial adults	G. struthium	gypsophyte	Open patch	GYPSOBS_LE5	0.255176	2	2
281	perennial adults	G. struthium	gypsophyte	Open patch	GYPSOBS_LE6	0.833229	1	1
282	perennial adults	G. struthium	gypsophyte	Open patch	GYPSOBS_LE7	0.152053	1	1
283	perennial adults	G. struthium	gypsophyte	Open patch	GYPSOBS_LE8	0.636173	1	1
284	perennial adults	G. struthium	gypsophyte	Open patch	GYPSOBS_LE9	0.273397	1	1
285	perennial adults	G. struthium	gypsophyte	Open patch	GYPSOBS_LE10	0.785398	1	1
286	perennial adults	G. struthium	gypsophyte	Open patch	GYPSOBS_LE11	0.321699	0	0
287	perennial adults	G. struthium	gypsophyte	Open patch	GYPSOBS_LE12	0.723823	0	0
288	perennial adults	G. struthium	gypsophyte	Open patch	GYPSOBS_LE13	0.255176	0	0
289	perennial adults	G. struthium	gypsophyte	Open patch	GYPSOBS_LE14	0.502655	0	0
290	perennial adults	G. struthium	gypsophyte	Open patch	GYPSOBS_LE15	0.347323	0	0
291	perennial adults	G. struthium	gypsophyte	Open patch	GYPSOBS_LE16	0.246301	0	0
292	perennial adults	G. struthium	gypsophyte	Open patch	GYPSOBS_LE17	0.430084	1	1
293	perennial adults	G. struthium	gypsophyte	Open patch	GYPSOBS_LE18	0.282743	1	1
294	perennial adults	G. struthium	gypsophyte	Open patch	GYPSOBS_LE19	0.373928	0	0
295	perennial adults	G. struthium	gypsophyte	Open patch	GYPSOBS_LE20	0.19635	1	1
296	perennial adults	G. struthium	gypsophyte	Open patch	GYPSOBS_LE21	0.430084	0	0
297	perennial adults	G. struthium	gypsophyte	Open patch	GYPSOBS_LE22	0.483982	1	2
298	perennial adults	G. struthium	gypsophyte	Open patch	GYPSOBS_LE23	0.255176	0	0
299	perennial adults	G. struthium	gypsophyte	Open patch	GYPSOBS_LE24	0.412825	0	0
300	perennial adults	G. struthium	gypsophyte	Open patch	GYPSOBS_LE25	0.384845	1	4
