# Supplementary material for: Species-specific interference exerted by the shrub Cistus clusii Dunal in a semi-arid Mediterranean gypsum plant community
Source: BMC Ecol. 2018 Nov 29;18:49. doi: 10.1186/s12898-018-0204-x (PMC6267893; doi:10.1186/s12898-018-0204-x)
Supplement: Supplementary file 6 — Additional file 6. Dataset including the data about the observed and expected frequencies of the test species under field conditions. [file 12898_2018_204_MOESM6_ESM.xlsx]

## Sheet: frequency data
id	microsite	sampled area	area proportion	species	age	obsfreq	expfreq
1	C. clusii	4.62842	0.160577	C. clusii	ADULTS	1	3.05097
2	C. clusii	4.62842	0.160577	C. clusii	SEEDLINGS	44	19.1087
3	C. clusii	4.62842	0.160577	G. struthium	ADULTS	0	0
4	C. clusii	4.62842	0.160577	G. struthium	SEEDLINGS	6	4.49616
5	C. clusii	4.62842	0.160577	H. stoechas	ADULTS	0	1.60577
6	C. clusii	4.62842	0.160577	H. stoechas	SEEDLINGS	3	9.1529
7	C. clusii	4.62842	0.160577	H. syriacum	ADULTS	5	4.65674
8	C. clusii	4.62842	0.160577	H. syriacum	SEEDLINGS	7	7.7077
9	C. clusii	4.62842	0.160577	H.squamatum	ADULTS	5	2.56923
10	C. clusii	4.62842	0.160577	H.squamatum	SEEDLINGS	26	11.7221
11	C. clusii	4.62842	0.160577	L. suffruticosum	ADULTS	0	0.481731
12	C. clusii	4.62842	0.160577	L. suffruticosum	SEEDLINGS	23	11.8827
13	C. clusii	4.62842	0.160577	R. officinalis	ADULTS	1	0.321154
14	C. clusii	4.62842	0.160577	R. officinalis	SEEDLINGS	14	9.1529
15	C. clusii	4.62842	0.160577	S. lagascae	ADULTS	0	1.60577
16	C. clusii	4.62842	0.160577	S. lagascae	SEEDLINGS	3	2.0875
17	C. clusii	4.62842	0.160577	T. vulgaris	ADULTS	4	10.4375
18	C. clusii	4.62842	0.160577	T. vulgaris	SEEDLINGS	56	32.4366
19	G. struthium	9.22758	0.320139	C. clusii	ADULTS	11	6.08264
20	G. struthium	9.22758	0.320139	C. clusii	SEEDLINGS	54	38.0965
21	G. struthium	9.22758	0.320139	G. struthium	ADULTS	0	0
22	G. struthium	9.22758	0.320139	G. struthium	SEEDLINGS	14	8.96389
23	G. struthium	9.22758	0.320139	H. stoechas	ADULTS	8	3.20139
24	G. struthium	9.22758	0.320139	H. stoechas	SEEDLINGS	48	18.2479
25	G. struthium	9.22758	0.320139	H. syriacum	ADULTS	21	9.28403
26	G. struthium	9.22758	0.320139	H. syriacum	SEEDLINGS	35	15.3667
27	G. struthium	9.22758	0.320139	H.squamatum	ADULTS	6	5.12222
28	G. struthium	9.22758	0.320139	H.squamatum	SEEDLINGS	45	23.3701
29	G. struthium	9.22758	0.320139	L. suffruticosum	ADULTS	3	0.960417
30	G. struthium	9.22758	0.320139	L. suffruticosum	SEEDLINGS	30	23.6903
31	G. struthium	9.22758	0.320139	R. officinalis	ADULTS	1	0.640278
32	G. struthium	9.22758	0.320139	R. officinalis	SEEDLINGS	25	18.2479
33	G. struthium	9.22758	0.320139	S. lagascae	ADULTS	10	3.20139
34	G. struthium	9.22758	0.320139	S. lagascae	SEEDLINGS	5	4.16181
35	G. struthium	9.22758	0.320139	T. vulgaris	ADULTS	49	20.809
36	G. struthium	9.22758	0.320139	T. vulgaris	SEEDLINGS	103	64.6681
37	Open patch	14.9677	0.519284	C. clusii	ADULTS	7	9.8664
38	Open patch	14.9677	0.519284	C. clusii	SEEDLINGS	21	61.7948
39	Open patch	14.9677	0.519284	G. struthium	ADULTS	0	0
40	Open patch	14.9677	0.519284	G. struthium	SEEDLINGS	8	14.54
41	Open patch	14.9677	0.519284	H. stoechas	ADULTS	2	5.19284
42	Open patch	14.9677	0.519284	H. stoechas	SEEDLINGS	6	29.5992
43	Open patch	14.9677	0.519284	H. syriacum	ADULTS	3	15.0592
44	Open patch	14.9677	0.519284	H. syriacum	SEEDLINGS	6	24.9256
45	Open patch	14.9677	0.519284	H.squamatum	ADULTS	5	8.30854
46	Open patch	14.9677	0.519284	H.squamatum	SEEDLINGS	2	37.9077
47	Open patch	14.9677	0.519284	L. suffruticosum	ADULTS	0	1.55785
48	Open patch	14.9677	0.519284	L. suffruticosum	SEEDLINGS	21	38.427
49	Open patch	14.9677	0.519284	R. officinalis	ADULTS	0	1.03857
50	Open patch	14.9677	0.519284	R. officinalis	SEEDLINGS	18	29.5992
51	Open patch	14.9677	0.519284	S. lagascae	ADULTS	0	5.19284
52	Open patch	14.9677	0.519284	S. lagascae	SEEDLINGS	5	6.75069
53	Open patch	14.9677	0.519284	T. vulgaris	ADULTS	12	33.7535
54	Open patch	14.9677	0.519284	T. vulgaris	SEEDLINGS	43	104.895
